# Supplementary material for: A Robust Serum Proteomic Signature of the E2 Allele of Apolipoprotein E
Source: Adv Sci (Weinh). 2025 Nov 29;13(4):e09764. doi: 10.1002/advs.202509764 (PMC12822458; doi:10.1002/advs.202509764)
Supplement: Supplementary file 2 — Supplemental Table [file ADVS-13-e09764-s001.xlsx]

## Sheet: README
Supplement Table 1								Supplement table 2			Supplement table 3
name	Dummy ID							ID_orig	ensemble ID		Original association between APOE genotypes and serum proteins published in Sebastiani P, Monti S, Morris M, Gurinovich A, Toshiko T, Andersen SL, Sweigart B, Ferrucci L, Jennings LL, Glass DJ, Perls TT. A serum protein signature of APOE genotypes in centenarians. Aging Cell. 2019;18(6):e13023. Epub 20190805. doi: 10.1111/acel.13023. PubMed PMID: 31385390; PMCID: PMC6826130
uniprot	uniprot ID							target	target gene name
symbol	protein name							description	gene description
gene	official gene							APOEE2Est	estimate, standard error and p-value of the e2e2 or e2e3 effect compared to e3e3
nPeptides	number of peptide							APOEE2SDE
beta_e2e2	effect of e2e2 in regression analysis (log-scale)							APOEE2P.val
FC e2e2/e3e3	fold change comparing e2e2 to e3e3							APOEE4Est	estimate, standard error and p-value of the e3e4 and e4e4 effect compared to e3e3
beta_e2e3	effect of e2e3 in regression analysis (log-scale)							APOEE4SDE
FC e2e3/e3e3	fold change comparing e2e3 to e3e3							APOEE4P.val
beta_e3e4	effect of e3e4 in regression analysis (log-scale)							APOEE2Est (age adjsuted)	estimateof the e2e2 or e2e3 effect compared to e3e3 adjusted by age
FC e3e4/e3e3	fold change comparing e3e4 to e3e3
se_e2e2	standard error of beta_e2e2
se_e2e3	standard error of beta_e2e3
se_e3e4	standard error of beta_e3e4
pval_e2e2	p-value to test beta_e2e3=0
pval_e2e3	p-value to test beta_e2e3=0
pval_e3e4	p-value to test beta_e3e4=0
X2	Wals test for global null hypothesis beta_e2e2=beta_e2e3=beta_e3e4=0
pval	p value to test global null hypothesis
pvalAdj	BH adjusted p-value
fdrlt01	FDR<0.01? True or False

## Sheet: Supplement Table 1
name	uniprot	symbol	gene	nPeptides	beta_e2e2	FC e2e2/e3e3	beta_e2e3	FC e2e3/e3e3	beta_e3e4	FC e3e4/e3e3	se_e2e2	se_e2e3	se_e3e4	pval_e2e2	pval_e2e3	pval_e3e4	X2	pval	pvalAdj	fdrlt01
MS_IMP_BC	P02649	APOE	APOE	18	0.765598	1.70007	0.161646	1.11856	-0.0890414	0.940147	0.13266	0.109855	0.0877109	7.87426535087121e-09	0.14117	0.310025	44.3727	1.25766e-09	5.00548e-07	TRUE
MS_IMP_BC	P49913	CAMP	CAMP	2	0.904799	1.87228	0.384455	1.30537	-0.146357	0.903529	0.157591	0.165091	0.20553	9.38836608455063e-09	0.0198723	0.476407	40.3006	9.20088e-09	1.83097e-06	TRUE
MS_IMP_BC	P04114	APOB	APOB	188	-0.599124	0.660155	-0.0385234	0.973651	0.173995	1.12818	0.133573	0.112422	0.0730421	7.27892642837791e-06	0.731849	0.0172133	35.4305	9.88038e-08	1.3108e-05	TRUE
MS_IMP_BC	O14791	APOL1	APOL1	7	0.483281	1.39792	0.262979	1.19995	0.0595866	1.04217	0.0935945	0.0909321	0.116473	2.42301737563011e-07	0.00382751	0.608936	29.1583	2.07431e-06	0.000206393	TRUE
MS_IMP_BC	P02654	APOC1	APOC1	3	0.410455	1.3291	0.337618	1.26367	-0.0730425	0.950631	0.166976	0.0935349	0.0545207	0.0139649	0.000306743	0.180337	26.7252	6.72224e-06	0.000535091	TRUE
MS_IMP_BC	P61626	LYSC	LYZ	3	0.380458	1.30176	0.195441	1.14507	-0.242431	0.84532	0.0902085	0.121489	0.153586	2.46979778678602e-05	0.10768	0.114458	25.4105	1.2671e-05	0.000840509	TRUE
MS_IMP_BC	P11597	CETP	CETP	2	0.472612	1.38762	0.146078	1.10656	-0.0898982	0.939589	0.110136	0.121393	0.0942617	1.77725896506331e-05	0.22884	0.340231	24.9257	1.60029e-05	0.00090988	TRUE
MS_IMP_BC	Q01459	DIAC	CTBS	3	-0.0285496	0.980405	-0.197351	0.872151	0.0188425	1.01315	0.069916	0.0517869	0.0558512	0.683023	0.000138506	0.735838	21.7371	7.39836e-05	0.00368068	TRUE
MS_IMP_BC	P08185	CBG	SERPINA6	10	-0.115079	0.923332	-0.300492	0.811975	-0.117124	0.922024	0.103498	0.0657168	0.0744766	0.266186	4.81856839906758e-06	0.115805	20.9491	0.00010787	0.00459813	TRUE
MS_IMP_BC	P05164	PERM	MPO	7	0.610203	1.52647	0.385486	1.3063	-0.396859	0.75951	0.241191	0.192956	0.243407	0.0114078	0.0457391	0.103011	20.8056	0.000115531	0.00459813	TRUE
MS_IMP_BC	P55056	APOC4	APOC4	2	1.21721	2.32496	0.851407	1.80426	0.259058	1.1967	0.338824	0.299647	0.250435	0.000327581	0.00449202	0.300934	20.3588	0.000143022	0.00481456	TRUE
MS_IMP_BC	P08311	CATG	CTSG	3	0.699832	1.62432	0.49732	1.41159	-0.444977	0.734596	0.281072	0.242659	0.308522	0.0127792	0.0404165	0.149222	20.3277	0.000145163	0.00481456	TRUE
MS_IMP_BC	Q12841	FSTL1	FSTL1	1	0.120758	1.08731	-0.249164	0.841384	-0.179108	0.883249	0.077235	0.100809	0.0869231	0.117931	0.013449	0.0393479	19.6164	0.00020382	0.00624003	TRUE
MS_IMP_BC	P59666	DEFA3	DEFA3	2	0.701639	1.62635	0.404336	1.32348	-0.301278	0.811533	0.236062	0.209437	0.266729	0.00295616	0.053534	0.258676	19.0164	0.000271276	0.00721224	TRUE
MS_IMP_BC	P51884	LUM	LUM	10	-0.115286	0.923199	-0.254266	0.838414	-0.0969038	0.935038	0.104406	0.0590011	0.0651862	0.269499	1.636205548039e-05	0.137129	19.0122	0.000271818	0.00721224	TRUE
MS_IMP_BC	P02774	VTDB	GC	26	0.0256406	1.01793	-0.137996	0.908781	0.0185953	1.01297	0.052616	0.0452415	0.0447208	0.626035	0.00228691	0.67755	18.6344	0.000325351	0.0080931	TRUE
MS_IMP_BC	P00747	PLMN	PLG	31	0.132489	1.09618	-0.0946188	0.93652	-0.202733	0.868903	0.045326	0.0568189	0.0829775	0.00346646	0.0958587	0.0145565	18.3337	0.000375357	0.00878777	TRUE
MS_IMP_BC	P01042	KNG1	KNG1	19	0.196349	1.14579	-0.0391093	0.973256	0.00739543	1.00514	0.0513278	0.0450383	0.0362801	0.000130566	0.385199	0.838476	17.9697	0.000446234	0.00986672	TRUE
MS_IMP_BC	Q99880	H2B1L	H2BC13	3	0.896956	1.86213	0.401543	1.32092	-0.370461	0.773535	0.270101	0.25126	0.38037	0.000897566	0.110016	0.330082	17.5137	0.000554031	0.0116055	FALSE
MS_IMP_BC	Q99878	H2A1J	H2AC14	1	0.996048	1.99453	0.458437	1.37405	-0.403143	0.756209	0.305061	0.316488	0.476686	0.00109435	0.147473	0.397709	17.3484	0.000599203	0.0119241	FALSE
MS_IMP_BC	P20742	PZP	PZP	16	1.4915	2.81181	0.66351	1.58393	0.787208	1.72573	0.396456	0.277009	0.334113	0.000168505	0.0166085	0.0184672	17.0729	0.000682759	0.0129399	FALSE
MS_IMP_BC	Q96S96	PEBP4	PEBP4	1	-0.300911	0.81174	-0.77217	0.585536	-0.273036	0.827576	0.197399	0.188763	0.158413	0.127414	4.3010713852154e-05	0.0847844	16.8318	0.000765319	0.0138453	FALSE
MS_IMP_BC	P08519	APOA	LPA	11	-1.12748	0.457715	0.705618	1.63084	-0.523666	0.695602	0.374258	0.647007	0.461568	0.00259051	0.275454	0.256569	16.5106	0.000890918	0.0154168	FALSE
MS_IMP_BC	P02788	TRFL	LTF	25	0.498912	1.41315	0.498387	1.41263	-0.413433	0.750834	0.248942	0.220601	0.281043	0.0450563	0.0238694	0.141272	16.3132	0.000978067	0.0162196	FALSE
MS_IMP_BC	P01024	CO3	C3	93	0.229401	1.17235	0.125888	1.09118	0.0373686	1.02624	0.0609989	0.0542802	0.0661734	0.000169407	0.0203832	0.572273	16.1797	0.00104172	0.0165841	FALSE
MS_IMP_BC	O00299	CLIC1	CLIC1	2	0.491017	1.40543	-0.144836	0.904482	-0.20542	0.867286	0.181447	0.153637	0.217644	0.00680742	0.345827	0.345253	15.9279	0.00117325	0.0179598	FALSE
MS_IMP_BC	P02656	APOC3	APOC3	3	0.845995	1.7975	0.475262	1.39017	0.0992893	1.07125	0.255203	0.186433	0.171927	0.000916466	0.0107959	0.563597	15.654	0.00133509	0.0196801	FALSE
MS_IMP_BC	P02746	C1QB	C1QB	4	-0.00420502	0.99709	-0.160143	0.894936	0.0682924	1.04847	0.0708808	0.0599812	0.0716704	0.952693	0.00758758	0.340657	15.3766	0.00152155	0.0216277	FALSE
MS_IMP_BC	P06733	ENOA	ENO1	1	0.422296	1.34006	0.0980918	1.07036	-0.147142	0.903037	0.146135	0.151765	0.211432	0.00385517	0.51806	0.486471	14.8644	0.00193631	0.0257785	FALSE
MS_IMP_BC	P02655	APOC2	APOC2	3	0.77114	1.70662	0.474183	1.38913	0.0146803	1.01023	0.243626	0.206406	0.200681	0.00154945	0.0216	0.941685	14.8569	0.0019431	0.0257785	FALSE
MS_IMP_BC	P11362	FGFR1	FGFR1	1	-0.115126	0.923302	-0.392821	0.761639	-0.0091985	0.993644	0.116715	0.118995	0.13247	0.323945	0.000962929	0.944641	14.7568	0.00203668	0.0261484	FALSE
MS_IMP_BC	Q13790	APOF	APOF	2	-0.35583	0.78142	-0.194649	0.873785	-0.063565	0.956897	0.0983486	0.101071	0.130713	0.000296832	0.0541218	0.626758	14.3751	0.00243657	0.0302289	FALSE
MS_IMP_BC	P03951	FA11	F11	16	0.30157	1.23248	0.0102439	1.00713	0.0473316	1.03335	0.101769	0.11154	0.102587	0.00304378	0.926825	0.644527	14.3149	0.00250642	0.0302289	FALSE
MS_IMP_BC	P06276	CHLE	BCHE	7	0.165707	1.12172	-0.0103941	0.992821	0.255374	1.19365	0.118125	0.109056	0.0737883	0.160673	0.924068	0.000538357	14.1246	0.00274036	0.0320784	FALSE
MS_IMP_BC	P04217	A1BG	A1BG	12	0.170863	1.12573	0.0486995	1.03433	0.168959	1.12425	0.0613139	0.072488	0.0568262	0.00532483	0.501693	0.00294658	13.5514	0.00358402	0.0400063	FALSE
MS_IMP_BC	P30041	PRDX6	PRDX6	1	0.815172	1.75951	0.244364	1.18457	0.056554	1.03998	0.22913	0.181817	0.213729	0.000374139	0.178944	0.791313	13.5308	0.00361866	0.0400063	FALSE
MS_IMP_BC	Q15113	PCOC1	PCOLCE	4	0.152544	1.11153	-0.221826	0.857479	-0.0801962	0.945929	0.0945104	0.0712614	0.0839096	0.106518	0.00185288	0.339201	13.3935	0.00385848	0.0415047	FALSE
MS_IMP_BC	P06396	GELS	GSN	18	-0.011263	0.992223	-0.150228	0.901108	-0.196044	0.872941	0.104766	0.0642029	0.0584786	0.914388	0.019289	0.000801112	13.1688	0.00428543	0.0448842	FALSE
MS_IMP_BC	Q9H4G4	GAPR1	GLIPR2	1	0.185879	1.13751	-0.239164	0.847236	-0.0544336	0.962972	0.105406	0.106175	0.121585	0.0778232	0.0242886	0.65437	13.0734	0.00448045	0.0457236	FALSE
MS_IMP_BC	Q9NTU7	CBLN4	CBLN4	1	0.0109626	1.00763	-0.430311	0.742102	0.0765296	1.05448	0.214309	0.167565	0.118123	0.959203	0.010228	0.517061	12.7779	0.0051423	0.0511658	FALSE
MS_IMP_BC	P32119	PRDX2	PRDX2	5	0.886615	1.84883	-0.0611401	0.958506	0.0238005	1.01663	0.275322	0.325522	0.311325	0.00128063	0.851016	0.939062	12.698	0.00533735	0.0511695	FALSE
MS_IMP_BC	P07737	PROF1	PFN1	5	0.580332	1.49519	0.0665259	1.04719	-0.189625	0.876834	0.204099	0.171753	0.228671	0.00446364	0.698508	0.406964	12.673	0.00539979	0.0511695	FALSE
MS_IMP_BC	Q13201	MMRN1	MMRN1	3	0.0834155	1.05952	0.0182504	1.01273	-0.287473	0.819336	0.153828	0.117438	0.117741	0.587635	0.876503	0.014624	12.5743	0.00565367	0.0523294	FALSE
MS_IMP_BC	P13796	PLSL	LCP1	13	0.26616	1.2026	0.107754	1.07755	-0.0205953	0.985826	0.0847381	0.103364	0.101805	0.00168387	0.297193	0.839682	12.5238	0.00578814	0.0523563	FALSE
MS_IMP_BC	P14618	KPYM	PKM	2	0.218495	1.16352	-0.0884916	0.940506	-0.210825	0.864043	0.122244	0.0977998	0.121707	0.0738781	0.365558	0.0832323	12.2371	0.00661344	0.0559829	FALSE
MS_IMP_BC	P48741	HSP77	HSPA7	1	0.237641	1.17906	-0.104987	0.929813	-0.0443741	0.96971	0.102185	0.121629	0.129173	0.0200404	0.38804	0.731204	12.1988	0.00673236	0.0559829	FALSE
MS_IMP_BC	Q76LX8	ATS13	ADAMTS13	5	-0.142183	0.906147	-0.176918	0.884591	0.108448	1.07807	0.104239	0.0786052	0.0898997	0.172565	0.0244038	0.227694	12.1699	0.00682317	0.0559829	FALSE
MS_IMP_BC	P04004	VTNC	VTN	11	0.277995	1.21251	0.0663065	1.04703	0.0331548	1.02325	0.0802995	0.0729438	0.0803274	0.000536233	0.363346	0.679793	12.1487	0.00689079	0.0559829	FALSE
MS_IMP_BC	P02751	FINC	FN1	40	0.169282	1.1245	0.46655	1.3818	0.140979	1.10265	0.172516	0.135649	0.143046	0.326469	0.000582999	0.324353	12.1482	0.00689236	0.0559829	FALSE
MS_IMP_BC	P36871	PGM1	PGM1	1	0.360505	1.28388	0.0663737	1.04708	-0.325434	0.798058	0.181149	0.143055	0.161013	0.0465789	0.642667	0.0432624	11.9006	0.00773154	0.0613157	FALSE
MS_IMP_BC	P08581	MET	MET	1	0.0618257	1.04379	-0.293637	0.815843	-0.13772	0.908955	0.0895201	0.109721	0.130507	0.489795	0.00744599	0.291303	11.8228	0.00801561	0.0613157	FALSE
MS_IMP_BC	O75083	WDR1	WDR1	1	0.571468	1.48603	-0.00403826	0.997205	-0.275399	0.826222	0.22476	0.205514	0.286755	0.011004	0.984323	0.336855	11.7761	0.00819091	0.0613157	FALSE
MS_IMP_BC	P14780	MMP9	MMP9	4	0.446761	1.36298	0.363325	1.28639	-0.180741	0.88225	0.239819	0.180094	0.182518	0.0624747	0.0436526	0.322045	11.7629	0.00824117	0.0613157	FALSE
MS_IMP_BC	Q04756	HGFA	HGFAC	13	-0.327914	0.796687	-0.120285	0.920006	-0.0928572	0.937664	0.0960786	0.0967652	0.135904	0.000642567	0.213845	0.494445	11.7425	0.00831921	0.0613157	FALSE
MS_IMP_BC	P35858	ALS	IGFALS	14	0.108235	1.07791	-0.195934	0.873007	0.106747	1.0768	0.0851779	0.102441	0.107667	0.203839	0.0557935	0.321467	11.5733	0.00899759	0.0651098	FALSE
MS_IMP_BC	P06702	S10A9	S100A9	2	0.715061	1.64155	0.344887	1.27005	-0.121088	0.919494	0.249502	0.213035	0.29873	0.00415757	0.105464	0.685225	11.3334	0.010053	0.0714483	FALSE
MS_IMP_BC	Q02487	DSC2	DSC2	1	-0.240119	0.846675	-0.00540458	0.996261	0.28328	1.21696	0.160024	0.154465	0.138845	0.133479	0.972088	0.0413244	11.2606	0.0103969	0.0723171	FALSE
MS_IMP_BC	Q86UD1	OAF	OAF	2	0.213213	1.15927	0.135972	1.09883	0.131335	1.09531	0.0643929	0.0879637	0.0937509	0.000929195	0.12216	0.161246	11.2313	0.0105387	0.0723171	FALSE
MS_IMP_BC	A1L4H1	SRCRL	SSC5D	1	0.325259	1.25289	0.330259	1.25724	-0.125129	0.916922	0.202461	0.165183	0.150114	0.108158	0.04557	0.404532	11.17	0.0108414	0.0731337	FALSE
MS_IMP_BC	Q92954	PRG4	PRG4	6	0.351637	1.27601	0.182573	1.13491	-0.022187	0.984739	0.127067	0.0899399	0.107076	0.0056516	0.0423618	0.835848	11.1256	0.011066	0.0734042	FALSE
MS_IMP_BC	P80108	PHLD	GPLD1	15	0.26057	1.19795	-0.0586004	0.960195	-0.0994676	0.933377	0.0904656	0.0777085	0.126041	0.00397264	0.450785	0.430013	11.0476	0.0114712	0.0748449	FALSE
MS_IMP_BC	P02790	HEMO	HPX	22	0.0934584	1.06692	-0.0426165	0.970893	-0.0480756	0.967226	0.0494413	0.0441095	0.0519799	0.058719	0.333968	0.355024	10.7791	0.0129825	0.0833393	FALSE
MS_IMP_BC	P0C0L4	CO4A	C4A	5	-0.367082	0.775349	0.26459	1.20129	-0.288711	0.818633	0.348255	0.164233	0.173742	0.291855	0.107167	0.0965682	10.703	0.013445	0.084938	FALSE
MS_IMP_BC	P10643	CO7	C7	31	-0.0872035	0.941346	-0.12903	0.914446	0.184549	1.13646	0.135972	0.147849	0.096318	0.521307	0.382819	0.0553605	10.636	0.0138665	0.0857723	FALSE
MS_IMP_BC	Q9UGM5	FETUB	FETUB	6	0.200113	1.14879	-0.13152	0.912869	-0.155856	0.8976	0.0913684	0.0908186	0.139586	0.0285112	0.147573	0.264182	10.6139	0.014008	0.0857723	FALSE
MS_IMP_BC	P98160	PGBM	HSPG2	10	-0.102604	0.93135	-0.186755	0.87858	-0.12312	0.9182	0.0707783	0.0623802	0.0519504	0.147153	0.00275509	0.0177903	10.3903	0.0155236	0.0936123	FALSE
MS_IMP_BC	P63104	1433Z	YWHAZ	1	0.497019	1.41129	-0.149081	0.901825	-0.136245	0.909884	0.227258	0.177635	0.293602	0.028741	0.401327	0.642615	10.2097	0.0168655	0.100186	FALSE
MS_IMP_BC	P05121	PAI1	SERPINE1	1	-0.102081	0.931688	0.0362283	1.02543	0.25708	1.19506	0.0999636	0.0955227	0.110585	0.30717	0.704492	0.0200869	10.0922	0.0177985	0.100388	FALSE
MS_IMP_BC	P05109	S10A8	S100A8	3	0.772401	1.70811	0.457702	1.37335	-0.136592	0.909665	0.284482	0.259607	0.389739	0.00662526	0.0778903	0.725985	10.0829	0.0178741	0.100388	FALSE
MS_IMP_BC	P04275	VWF	VWF	48	0.211095	1.15757	-0.0116003	0.991992	-0.168811	0.889575	0.115688	0.147533	0.113196	0.0680476	0.937328	0.135879	10.0735	0.0179518	0.100388	FALSE
MS_IMP_BC	P02745	C1QA	C1QA	3	0.0443062	1.03119	-0.114113	0.92395	0.0276717	1.01937	0.0593887	0.0550336	0.0774541	0.455645	0.0381242	0.720893	10.0589	0.0180716	0.100388	FALSE
MS_IMP_BC	P62987	RL40	UBA52	2	0.478964	1.39374	0.0827007	1.059	-0.0359838	0.975366	0.156463	0.114606	0.198959	0.0022046	0.470536	0.856477	10.0482	0.0181607	0.100388	FALSE
MS_IMP_BC	P09619	PGFRB	PDGFRB	1	-0.173756	0.886532	-0.267943	0.830503	-0.0626716	0.957489	0.175106	0.0867722	0.165494	0.321056	0.0020158	0.704915	9.95266	0.0189728	0.101566	FALSE
MS_IMP_BC	P00533	EGFR	EGFR	1	-0.105257	0.92964	-0.262718	0.833516	-0.229749	0.852783	0.120799	0.105857	0.0858167	0.383568	0.0130713	0.00742393	9.94641	0.0190272	0.101566	FALSE
MS_IMP_BC	Q6EMK4	VASN	VASN	6	-0.0364823	0.975029	-0.172333	0.887406	-0.00445845	0.996914	0.0822048	0.064891	0.0715493	0.657189	0.00791362	0.950314	9.93357	0.0191394	0.101566	FALSE
MS_IMP_BC	Q6YHK3	CD109	CD109	3	0.0178014	1.01242	-0.308295	0.807596	-0.150564	0.900898	0.110177	0.108367	0.0908909	0.871644	0.00444241	0.0976129	9.79787	0.0203649	0.106648	FALSE
MS_IMP_BC	P08514	ITA2B	ITGA2B	1	0.160801	1.11791	-0.42723	0.743688	-0.338077	0.791095	0.245188	0.194366	0.196215	0.511934	0.0279442	0.0848899	9.76199	0.0207016	0.107003	FALSE
MS_IMP_BC	P63261	ACTG	ACTG1	10	0.359906	1.28334	-0.0483976	0.96701	-0.176586	0.884794	0.162247	0.130806	0.174891	0.0265371	0.711386	0.312643	9.69363	0.0213583	0.108982	FALSE
MS_IMP_BC	Q7Z7G0	TARSH	ABI3BP	2	0.0384143	1.02698	-0.161814	0.893901	-0.27636	0.825672	0.11798	0.123317	0.099211	0.744727	0.189462	0.00534327	9.63207	0.021967	0.110669	FALSE
MS_IMP_BC	P08253	MMP2	MMP2	2	-0.160839	0.894504	-0.258445	0.835989	-0.14725	0.90297	0.128121	0.0875174	0.0940077	0.209343	0.00314632	0.117264	9.56263	0.0226743	0.112805	FALSE
MS_IMP_BC	O14498	ISLR	ISLR	2	-0.0357252	0.975541	-0.240955	0.846185	-0.15161	0.900245	0.115947	0.0839137	0.0795266	0.757994	0.00408573	0.0565972	9.36388	0.0248244	0.121128	FALSE
MS_IMP_BC	P07225	PROS	PROS1	14	0.192962	1.14311	0.0976783	1.07005	-0.00780762	0.994603	0.0840981	0.0472047	0.0780442	0.0217626	0.0385227	0.920312	9.33145	0.0251937	0.121128	FALSE
MS_IMP_BC	P36955	PEDF	SERPINF1	10	0.115157	1.08309	-0.0560592	0.961888	-0.0375486	0.974309	0.0524068	0.0719482	0.0668347	0.0279948	0.435885	0.574244	9.32564	0.0252604	0.121128	FALSE
MS_IMP_BC	P18206	VINC	VCL	8	0.141399	1.10297	-0.210373	0.864314	-0.0802754	0.945877	0.142874	0.0883932	0.105098	0.322333	0.0173143	0.444977	9.23853	0.0262819	0.124526	FALSE
MS_IMP_BC	P00558	PGK1	PGK1	4	0.421502	1.33932	0.226742	1.17019	0.000114423	1.00008	0.159249	0.151329	0.187533	0.0081254	0.134043	0.999513	9.00298	0.0292513	0.136965	FALSE
MS_IMP_BC	P32942	ICAM3	ICAM3	1	0.177074	1.13059	-0.223575	0.856441	0.100637	1.07225	0.133357	0.132174	0.149197	0.184237	0.0907375	0.499979	8.90099	0.0306367	0.141449	FALSE
MS_IMP_BC	Q96KN2	CNDP1	CNDP1	15	0.0796846	1.05679	-0.389059	0.763628	-0.18249	0.881181	0.145596	0.145725	0.133908	0.584174	0.0075894	0.172945	8.8807	0.0309198	0.141449	FALSE
MS_IMP_BC	P23528	COF1	CFL1	4	0.441018	1.35756	0.243915	1.1842	-0.390108	0.763073	0.238905	0.207012	0.28664	0.0648927	0.238689	0.173524	8.80815	0.0319534	0.144517	FALSE
MS_IMP_BC	P49747	COMP	COMP	9	-0.076906	0.948089	-0.171398	0.887982	-0.240945	0.846191	0.130827	0.098594	0.0870431	0.556637	0.0821368	0.00563826	8.77545	0.0324303	0.145025	FALSE
MS_IMP_BC	O14786	NRP1	NRP1	3	-0.100893	0.932456	-0.185224	0.879512	-0.173296	0.886814	0.0878489	0.0784353	0.0757646	0.25077	0.0182016	0.0221788	8.7062	0.0334633	0.147982	FALSE
MS_IMP_BC	P19823	ITIH2	ITIH2	26	0.0852497	1.06087	-0.0705114	0.9523	0.0726408	1.05164	0.0609178	0.0561251	0.0581921	0.161687	0.208998	0.211923	8.66577	0.0340811	0.149058	FALSE
MS_IMP_BC	P0DMV9	HS71B	HSPA1B	2	0.375328	1.29713	0.043139	1.03035	-0.0551772	0.962476	0.164486	0.158108	0.221661	0.0224993	0.784973	0.803418	8.63432	0.0345694	0.14955	FALSE
MS_IMP_BC	P55058	PLTP	PLTP	5	0.068549	1.04866	-0.021549	0.985174	-0.113557	0.924307	0.039313	0.0732872	0.0615436	0.0812162	0.768731	0.065017	8.54268	0.0360317	0.1542	FALSE
MS_IMP_BC	P13473	LAMP2	LAMP2	2	0.226933	1.17034	-0.0624866	0.957612	-0.0551031	0.962526	0.0972211	0.0842322	0.0688151	0.0195853	0.458186	0.423282	8.47232	0.0371952	0.157486	FALSE
MS_IMP_BC	P29622	KAIN	SERPINA4	14	0.0361917	1.0254	-0.0939475	0.936956	0.107478	1.07734	0.121631	0.074909	0.0731894	0.766044	0.209786	0.141971	8.3867	0.0386606	0.161968	FALSE
MS_IMP_BC	P06727	APOA4	APOA4	29	0.194081	1.14399	-0.0276003	0.981051	-0.0299653	0.979444	0.0866574	0.0826447	0.0809964	0.0251149	0.738408	0.711414	8.31954	0.0398494	0.165209	FALSE
MS_IMP_BC	P01008	ANT3	SERPINC1	22	-0.0238027	0.983637	-0.0894499	0.939881	0.0483892	1.03411	0.0719761	0.0540281	0.0471201	0.740869	0.097799	0.304452	8.18347	0.0423683	0.173841	FALSE
MS_IMP_BC	P07195	LDHB	LDHB	6	-0.0108582	0.992502	-0.203555	0.868408	-0.08066	0.945625	0.100371	0.07428	0.0811559	0.913853	0.00613698	0.320276	8.13478	0.0433068	0.174211	FALSE
MS_IMP_BC	P12814	ACTN1	ACTN1	3	0.271466	1.20703	-0.0660175	0.955271	-0.0586772	0.960144	0.140276	0.122837	0.188952	0.0529625	0.590964	0.75615	8.13339	0.0433338	0.174211	FALSE
MS_IMP_BC	Q9NQ79	CRAC1	CRTAC1	7	-0.199396	0.870915	-0.267084	0.830997	-0.201862	0.869428	0.132583	0.100501	0.0915182	0.132599	0.00787144	0.0274048	8.06827	0.0446216	0.177594	FALSE
MS_IMP_BC	P18428	LBP	LBP	2	0.149338	1.10906	0.374259	1.29617	0.150532	1.10998	0.160425	0.132722	0.141561	0.351912	0.00480423	0.287615	7.99911	0.0460301	0.181386	FALSE
MS_IMP_BC	Q16853	AOC3	AOC3	4	0.00630006	1.00438	-0.215648	0.86116	-0.019795	0.986373	0.109165	0.0984579	0.0868694	0.953979	0.0285061	0.819747	7.82861	0.0496899	0.193888	FALSE
MS_IMP_BC	Q9NPH3	IL1AP	IL1RAP	3	-0.402959	0.756305	-0.103771	0.930598	-0.164708	0.892109	0.147252	0.134815	0.159026	0.00620928	0.441463	0.300327	7.77777	0.0508348	0.195775	FALSE
MS_IMP_BC	O95445	APOM	APOM	4	-0.223427	0.856528	-0.0147112	0.989855	-0.0869294	0.941525	0.0861256	0.084629	0.07937	0.00948112	0.861997	0.273411	7.76364	0.0511578	0.195775	FALSE
MS_IMP_BC	P00441	SODC	SOD1	2	0.458779	1.37438	0.161142	1.11817	-0.0849591	0.942811	0.183657	0.153063	0.199541	0.012489	0.29244	0.670274	7.74229	0.0516492	0.195775	FALSE
MS_IMP_BC	Q13228	SBP1	SELENBP1	1	0.230608	1.17333	-0.0424174	0.971026	0.280323	1.21447	0.169877	0.124401	0.141868	0.174621	0.733124	0.0481608	7.69374	0.0527838	0.198188	FALSE
MS_IMP_BC	P08195	4F2	SLC3A2	1	-0.163608	0.89279	-0.234449	0.850009	-0.109503	0.926907	0.0924424	0.0937921	0.0840802	0.0767546	0.0124309	0.192793	7.66486	0.0534705	0.198433	FALSE
MS_IMP_BC	P04003	C4BPA	C4BPA	17	0.324268	1.25203	0.140535	1.10231	0.00810848	1.00564	0.133986	0.0929369	0.102302	0.0155136	0.130493	0.936826	7.64921	0.0538461	0.198433	FALSE
MS_IMP_BC	P00748	FA12	F12	12	0.452518	1.36843	0.23794	1.17931	0.396601	1.3164	0.254825	0.206952	0.153184	0.0757652	0.250253	0.00962436	7.56518	0.0559072	0.204138	FALSE
MS_IMP_BC	P80188	NGAL	LCN2	2	0.441108	1.35765	0.124354	1.09002	-0.0524996	0.964264	0.188589	0.179067	0.213286	0.0193359	0.487398	0.805569	7.5278	0.0568484	0.205688	FALSE
MS_IMP_BC	P10909	CLUS	CLU	13	0.184474	1.1364	0.0881026	1.06297	0.0427076	1.03005	0.0705215	0.0654924	0.0665471	0.00890048	0.17855	0.521026	7.46444	0.0584793	0.209682	FALSE
MS_IMP_BC	P0DJI8	SAA1	SAA1	4	0.401841	1.32119	0.339638	1.26544	-0.333874	0.793403	0.487643	0.3025	0.263067	0.409913	0.261536	0.204384	7.43094	0.0593597	0.210223	FALSE
MS_IMP_BC	Q9UK55	ZPI	SERPINA10	7	0.18481	1.13667	-0.0137972	0.990482	0.1182	1.08538	0.0873754	0.0615467	0.070213	0.0344188	0.822621	0.0922898	7.41863	0.0596864	0.210223	FALSE
MS_IMP_BC	Q96PD5	PGRP2	PGLYRP2	11	-0.256953	0.836853	-0.0391756	0.973211	0.128345	1.09304	0.13483	0.0628999	0.0981908	0.0566811	0.5334	0.19118	7.38345	0.0606298	0.211673	FALSE
MS_IMP_BC	P01594	KV133	IGKV1-33	1	-0.511928	0.701285	-0.248012	0.842056	-0.0535778	0.963544	0.200973	0.193166	0.168665	0.0108576	0.199166	0.750744	7.33306	0.0620067	0.214597	FALSE
MS_IMP_BC	P00450	CERU	CP	37	0.0570109	1.04031	-0.152497	0.899692	-0.0545901	0.962868	0.0993419	0.0618527	0.0586626	0.566045	0.0136828	0.352072	7.29271	0.0631308	0.215467	FALSE
MS_IMP_BC	P60174	TPIS	TPI1	7	0.432211	1.3493	0.111237	1.08015	-0.071182	0.951858	0.18016	0.152544	0.212336	0.0164379	0.465874	0.73745	7.2738	0.0636644	0.215467	FALSE
MS_IMP_BC	P10586	PTPRF	PTPRF	1	-0.0558969	0.961996	-0.37336	0.771982	-0.0973727	0.934734	0.125641	0.138568	0.144352	0.656397	0.00705127	0.49996	7.26613	0.0638821	0.215467	FALSE
MS_IMP_BC	P30740	ILEU	SERPINB1	3	0.470839	1.38592	0.235237	1.1771	-0.0346893	0.976242	0.198282	0.177322	0.248108	0.0175684	0.184638	0.888806	7.18327	0.0662801	0.221676	FALSE
MS_IMP_BC	P08697	A2AP	SERPINF2	9	0.121666	1.08799	-0.0348202	0.976153	-0.00592053	0.995905	0.0595641	0.0555944	0.0573363	0.0410912	0.531101	0.917757	7.11498	0.068322	0.22624	FALSE
MS_IMP_BC	P15144	AMPN	ANPEP	6	-0.117247	0.921945	-0.202072	0.869301	-0.196412	0.872718	0.106356	0.088567	0.0946137	0.270287	0.0225144	0.0378994	7.09988	0.0687815	0.22624	FALSE
MS_IMP_BC	P12955	PEPD	PEPD	3	-0.0449586	0.969318	-0.255574	0.837654	-0.14724	0.902976	0.112651	0.113237	0.0664752	0.689823	0.0240095	0.026763	7.05074	0.0702981	0.229333	FALSE
MS_IMP_BC	Q9Y5Y7	LYVE1	LYVE1	1	0.152726	1.11167	-0.10267	0.931308	-0.270192	0.829209	0.172313	0.107918	0.116461	0.37544	0.341417	0.02034	6.97021	0.0728533	0.235737	FALSE
MS_IMP_BC	P07942	LAMB1	LAMB1	1	-0.290949	0.817364	0.00290588	1.00202	0.119219	1.08615	0.142765	0.137842	0.165664	0.0415549	0.983181	0.471743	6.89646	0.0752723	0.2416	FALSE
MS_IMP_BC	P49908	SEPP1	SELENOP	6	0.0419985	1.02954	-0.134313	0.911103	-0.00982012	0.993216	0.0729048	0.063596	0.0675791	0.564566	0.0346884	0.884464	6.79992	0.0785559	0.248316	FALSE
MS_IMP_BC	P22105	TENX	TNXB	12	0.060027	1.04249	-0.0877758	0.940972	-0.164057	0.892511	0.173104	0.123897	0.0636416	0.728765	0.47866	0.00994215	6.79829	0.0786125	0.248316	FALSE
MS_IMP_BC	P54108	CRIS3	CRISP3	2	0.184385	1.13633	-0.0912944	0.93868	-0.104348	0.930226	0.11307	0.0839871	0.110639	0.102951	0.277035	0.345613	6.67396	0.0830486	0.258786	FALSE
MS_IMP_BC	P05090	APOD	APOD	5	0.0787667	1.05611	-0.0964394	0.935339	-0.222591	0.857025	0.124072	0.0924117	0.097107	0.525529	0.296678	0.0218927	6.66908	0.0832278	0.258786	FALSE
MS_IMP_BC	Q12805	FBLN3	EFEMP1	6	0.149561	1.10923	-0.0295745	0.979709	-0.126527	0.916034	0.0912523	0.0962846	0.08732	0.101216	0.758724	0.147338	6.64842	0.0839894	0.25913	FALSE
MS_IMP_BC	P10599	THIO	TXN	2	0.279951	1.21415	0.294316	1.2263	-0.101337	0.932169	0.20552	0.167581	0.204013	0.173147	0.0790446	0.619388	6.61474	0.0852455	0.26005	FALSE
MS_IMP_BC	Q9BXR6	FHR5	CFHR5	4	0.152213	1.11127	0.0720558	1.05121	-0.139547	0.907804	0.129449	0.119231	0.101845	0.239653	0.545617	0.170628	6.60547	0.0855944	0.26005	FALSE
MS_IMP_BC	Q6UX71	PXDC2	PLXDC2	2	-0.0356797	0.975572	-0.172061	0.887574	-0.110289	0.926402	0.0953403	0.0734341	0.0659224	0.708229	0.0191257	0.0943241	6.56688	0.0870617	0.262504	FALSE
MS_IMP_BC	P22352	GPX3	GPX3	4	-2.11732e-05	0.999985	-0.205054	0.867506	-0.0763652	0.948444	0.110887	0.0876802	0.133565	0.999848	0.0193532	0.567495	6.45401	0.0914941	0.273794	FALSE
MS_IMP_BC	P04433	KV311	IGKV3-11	2	0.327308	1.25467	-0.238426	0.84767	-0.0779246	0.94742	0.182773	0.283329	0.256415	0.0733263	0.400059	0.761204	6.43161	0.0923988	0.274438	FALSE
MS_IMP_BC	P17813	EGLN	ENG	2	-0.127529	0.915398	-0.155807	0.89763	0.0389301	1.02735	0.0724583	0.0790191	0.0876343	0.0784028	0.0486369	0.656873	6.3765	0.0946625	0.277426	FALSE
MS_IMP_BC	P20023	CR2	CR2	2	-0.262312	0.83375	-0.279428	0.823918	-0.108376	0.927632	0.134984	0.137784	0.175237	0.051982	0.0425585	0.536278	6.37322	0.0947988	0.277426	FALSE
MS_IMP_BC	Q12860	CNTN1	CNTN1	1	-0.0707616	0.952135	-0.237369	0.848291	0.00748333	1.0052	0.160409	0.103704	0.0914188	0.659117	0.0220851	0.93476	6.32139	0.0969788	0.281734	FALSE
MS_IMP_BC	P05019	IGF1	IGF1	1	-0.160923	0.894453	-0.405106	0.755181	-0.103155	0.930995	0.157444	0.163251	0.131641	0.306734	0.0130835	0.433268	6.26166	0.0995513	0.286445	FALSE
MS_IMP_BC	P07357	CO8A	C8A	15	-0.171074	0.888181	-0.0820825	0.944693	0.0359829	1.02526	0.0987116	0.0518424	0.0658306	0.0830826	0.113351	0.584655	6.25048	0.10004	0.286445	FALSE
MS_IMP_BC	P00915	CAH1	CA1	5	0.599483	1.51517	-0.194255	0.874024	0.075487	1.05372	0.278761	0.318192	0.30744	0.0315139	0.541533	0.806043	6.22041	0.101366	0.288168	FALSE
MS_IMP_BC	Q9UJJ9	GNPTG	GNPTG	2	0.158201	1.1159	0.134449	1.09767	0.0888572	1.06353	0.100513	0.074003	0.053814	0.115502	0.0692468	0.0986993	6.11277	0.106251	0.299914	FALSE
MS_IMP_BC	P14625	ENPL	HSP90B1	4	0.0592394	1.04192	0.0415833	1.02924	0.161891	1.11875	0.0841218	0.0821864	0.0672246	0.481302	0.612882	0.0160309	6.01952	0.110664	0.307144	FALSE
MS_IMP_BC	P11142	HSP7C	HSPA8	2	0.28246	1.21627	0.0395087	1.02776	-0.0902644	0.939351	0.15162	0.138711	0.189166	0.0624697	0.775776	0.63324	5.99922	0.111648	0.307144	FALSE
MS_IMP_BC	P43652	AFAM	AFM	25	0.0680614	1.04831	-0.166144	0.891222	0.0194256	1.01356	0.131113	0.102146	0.128271	0.603687	0.103836	0.879628	5.98612	0.112288	0.307144	FALSE
MS_IMP_BC	P22891	PROZ	PROZ	5	0.0439433	1.03093	-0.31183	0.805619	-0.0296681	0.979646	0.273546	0.138682	0.182396	0.872374	0.0245431	0.870788	5.95983	0.113581	0.307144	FALSE
MS_IMP_BC	P02766	TTHY	TTR	7	-0.0748563	0.949437	-0.204896	0.867602	0.0433248	1.03049	0.119718	0.0983857	0.125142	0.531792	0.03729	0.729188	5.95419	0.11386	0.307144	FALSE
MS_IMP_BC	P00918	CAH2	CA2	2	0.690463	1.6138	0.187423	1.13873	0.0596218	1.04219	0.294677	0.26822	0.29867	0.0191234	0.484698	0.841775	5.92791	0.115171	0.307144	FALSE
MS_IMP_BC	P00740	FA9	F9	8	-0.031624	0.978318	-0.142825	0.905744	-0.135491	0.91036	0.10904	0.060954	0.0995173	0.771799	0.0191214	0.17336	5.91526	0.115807	0.307144	FALSE
MS_IMP_BC	Q07507	DERM	DPT	1	0.0838292	1.05983	-0.170166	0.88874	-0.0529465	0.963966	0.11085	0.107053	0.128478	0.449507	0.111938	0.680263	5.90069	0.116543	0.307144	FALSE
MS_IMP_BC	P35542	SAA4	SAA4	5	0.0399106	1.02805	0.0119739	1.00833	-0.181526	0.88177	0.0956584	0.0709264	0.0933209	0.676517	0.865937	0.0517528	5.89624	0.116769	0.307144	FALSE
MS_IMP_BC	P05546	HEP2	SERPIND1	15	0.207171	1.15442	0.0911554	1.06522	0.14211	1.10352	0.0956864	0.0718282	0.0892682	0.0303794	0.204414	0.111398	5.89574	0.116795	0.307144	FALSE
MS_IMP_BC	P23284	PPIB	PPIB	2	0.319013	1.24748	0.172248	1.12681	-0.110699	0.926139	0.164742	0.178959	0.210104	0.0528146	0.3358	0.598278	5.88578	0.117301	0.307144	FALSE
MS_IMP_BC	Q96IY4	CBPB2	CPB2	8	0.00422825	1.00294	-0.161448	0.894127	0.016614	1.01158	0.106789	0.0745336	0.0819878	0.968416	0.0303033	0.839416	5.86289	0.118475	0.30819	FALSE
MS_IMP_BC	P09211	GSTP1	GSTP1	1	0.240968	1.18178	-0.0936377	0.937157	-0.0990047	0.933677	0.141641	0.127337	0.148381	0.0888949	0.462124	0.504622	5.78408	0.122601	0.316851	FALSE
MS_IMP_BC	Q01518	CAP1	CAP1	2	0.429211	1.3465	0.324506	1.25224	-0.117401	0.921847	0.221069	0.229598	0.314595	0.0521947	0.157548	0.709013	5.73137	0.125437	0.319746	FALSE
MS_IMP_BC	P14543	NID1	NID1	4	-0.195654	0.873177	-0.0205542	0.985854	0.0389699	1.02738	0.1067	0.102472	0.105725	0.0667015	0.841024	0.712428	5.72181	0.125958	0.319746	FALSE
MS_IMP_BC	P08294	SODE	SOD3	2	-0.281749	0.822593	-0.178759	0.883463	-0.259159	0.835575	0.126941	0.15462	0.156723	0.0264503	0.247634	0.0982052	5.71864	0.126131	0.319746	FALSE
MS_IMP_BC	P27797	CALR	CALR	2	0.00400411	1.00278	-0.149539	0.901539	-0.164421	0.892287	0.092662	0.118931	0.118492	0.965533	0.208625	0.165255	5.64725	0.130092	0.325115	FALSE
MS_IMP_BC	Q9UNW1	MINP1	MINPP1	2	-0.0467349	0.968125	-0.1607	0.894591	-0.0758034	0.948814	0.0845511	0.0701852	0.0673632	0.58044	0.0220411	0.260465	5.64562	0.130184	0.325115	FALSE
MS_IMP_BC	P19021	AMD	PAM	1	-0.122274	0.918738	-0.158032	0.896247	0.115063	1.08302	0.153519	0.111763	0.108484	0.425756	0.157362	0.28885	5.63649	0.130699	0.325115	FALSE
MS_IMP_BC	P02760	AMBP	AMBP	13	0.138927	1.10109	0.0137026	1.00954	0.0632714	1.04483	0.0647495	0.0561808	0.0538193	0.0319038	0.807307	0.239744	5.51273	0.137879	0.340844	FALSE
MS_IMP_BC	Q9Y490	TLN1	TLN1	11	0.527975	1.4419	0.0554199	1.03916	-0.0461256	0.968534	0.249297	0.207774	0.290421	0.0341874	0.789676	0.873808	5.49133	0.139158	0.341882	FALSE
MS_IMP_BC	P03952	KLKB1	KLKB1	25	0.114112	1.08231	-0.0661883	0.955158	-0.0910881	0.938814	0.0754749	0.0594897	0.0853533	0.130556	0.26588	0.285886	5.39957	0.14477	0.353488	FALSE
MS_IMP_BC	P00742	FA10	F10	11	0.121684	1.088	-0.0632782	0.957087	0.0719122	1.05111	0.103378	0.0568154	0.0619261	0.239166	0.265386	0.245537	5.36578	0.14689	0.356409	FALSE
MS_IMP_BC	P07358	CO8B	C8B	18	-0.23571	0.849267	-0.0487197	0.966794	0.0511905	1.03612	0.115318	0.0778358	0.0751837	0.0409537	0.531361	0.495952	5.35209	0.147758	0.356409	FALSE
MS_IMP_BC	P04075	ALDOA	ALDOA	4	0.0137187	1.00955	-0.16577	0.891453	-0.0744997	0.949671	0.129198	0.0798136	0.115812	0.915437	0.0378052	0.520042	5.29966	0.151125	0.362335	FALSE
MS_IMP_BC	P01019	ANGT	AGT	6	0.244456	1.18465	0.0260931	1.01825	0.0562269	1.03974	0.108107	0.0582263	0.0794206	0.0237443	0.654057	0.478968	5.24111	0.15497	0.369329	FALSE
MS_IMP_BC	P02749	APOH	APOH	11	-0.0218974	0.984936	-0.124129	0.917558	-0.326171	0.797651	0.180412	0.0818822	0.159052	0.903394	0.129533	0.0402941	5.20704	0.157249	0.371811	FALSE
MS_IMP_BC	Q9H299	SH3L3	SH3BGRL3	2	0.374636	1.29651	0.0325394	1.02281	-0.249884	0.840964	0.227329	0.208183	0.285464	0.0993553	0.875795	0.381378	5.1904	0.158375	0.371811	FALSE
MS_IMP_BC	Q86VB7	C163A	CD163	7	0.0878015	1.06275	0.0871656	1.06228	-0.193305	0.8746	0.147719	0.161412	0.126722	0.552256	0.589184	0.127152	5.18121	0.158999	0.371811	FALSE
MS_IMP_BC	P30043	BLVRB	BLVRB	3	0.533971	1.44791	-0.0602717	0.959083	0.0868767	1.06207	0.256002	0.253999	0.259034	0.0369958	0.812431	0.737333	5.15968	0.160471	0.371811	FALSE
MS_IMP_BC	P02042	HBD	HBD	2	0.794301	1.73424	0.191121	1.14165	0.198799	1.14774	0.350379	0.303897	0.245018	0.0233918	0.529413	0.417156	5.15661	0.160682	0.371811	FALSE
MS_IMP_BC	P30530	UFO	AXL	1	-0.0249628	0.982846	-0.10985	0.926684	0.0794849	1.05664	0.108631	0.0837211	0.0838381	0.818252	0.189486	0.343091	5.13372	0.162263	0.3733	FALSE
MS_IMP_BC	Q92859	NEO1	NEO1	2	-0.17936	0.883094	-0.122977	0.918291	-0.0181626	0.98749	0.0886475	0.0942978	0.091933	0.0430423	0.192189	0.843387	5.1102	0.163904	0.374906	FALSE
MS_IMP_BC	P04196	HRG	HRG	16	-0.135288	0.910488	-0.139378	0.90791	-0.152535	0.899668	0.0727488	0.127433	0.102779	0.0629343	0.274069	0.137779	5.0547	0.167835	0.378567	FALSE
MS_IMP_BC	P02765	FETUA	AHSG	7	0.0136737	1.00952	-0.173804	0.886502	-0.06373	0.956787	0.0526169	0.0856162	0.0514832	0.794963	0.0423525	0.215761	5.05462	0.167841	0.378567	FALSE
MS_IMP_BC	P23142	FBLN1	FBLN1	15	0.14789	1.10795	-0.129168	0.914359	0.0217144	1.01517	0.0969583	0.123752	0.13625	0.127186	0.296595	0.873376	5.04742	0.168358	0.378567	FALSE
MS_IMP_BC	P27487	DPP4	DPP4	3	-0.18324	0.880723	-0.220512	0.858261	-0.0531977	0.963798	0.135626	0.117392	0.0919801	0.176675	0.060323	0.56302	4.87847	0.180916	0.400875	FALSE
MS_IMP_BC	P12111	CO6A3	COL6A3	9	-0.00826555	0.994287	-0.146523	0.903425	-0.051957	0.964627	0.0591102	0.0699766	0.0764777	0.888792	0.0362699	0.4969	4.87731	0.181005	0.400875	FALSE
MS_IMP_BC	Q8NBP7	PCSK9	PCSK9	3	0.0111584	1.00776	-0.183719	0.880431	-0.146605	0.903374	0.144916	0.094328	0.0920439	0.938624	0.0514556	0.11121	4.87347	0.1813	0.400875	FALSE
MS_IMP_BC	P00746	CFAD	CFD	6	-0.137172	0.9093	-0.189414	0.876962	-0.151906	0.900061	0.0869199	0.0928906	0.111395	0.114532	0.0414395	0.172673	4.85433	0.18278	0.401913	FALSE
MS_IMP_BC	P06310	KV230	IGKV2-30	1	0.164615	1.12087	-0.304884	0.809507	-0.314205	0.804294	0.256734	0.35485	0.234721	0.521401	0.390234	0.18069	4.8322	0.184505	0.403478	FALSE
MS_IMP_BC	O00391	QSOX1	QSOX1	11	-0.0834274	0.943813	-0.13838	0.908539	-0.0149656	0.98968	0.0885105	0.0732827	0.0603035	0.345901	0.0589861	0.804001	4.67878	0.196887	0.427845	FALSE
MS_IMP_BC	Q15582	BGH3	TGFBI	5	-0.0817921	0.944883	-0.137476	0.909108	-0.149352	0.901655	0.106948	0.0916245	0.0739294	0.444402	0.133503	0.043363	4.66785	0.197798	0.427845	FALSE
MS_IMP_BC	P02747	C1QC	C1QC	4	0.0492274	1.03471	-0.0743295	0.949783	0.0374801	1.02632	0.0952305	0.0640733	0.0723557	0.605206	0.24602	0.60446	4.61244	0.202478	0.435601	FALSE
MS_IMP_BC	P05067	A4	APP	1	0.0911173	1.06519	0.100052	1.07181	-0.110484	0.926277	0.0859682	0.0863584	0.114596	0.289192	0.246631	0.334986	4.58051	0.20522	0.439127	FALSE
MS_IMP_BC	P07738	PMGE	BPGM	1	0.299283	1.23053	-0.072604	0.95092	0.32351	1.25137	0.240506	0.198458	0.225142	0.213356	0.714484	0.150741	4.54106	0.208657	0.444093	FALSE
MS_IMP_BC	Q15848	ADIPO	ADIPOQ	2	-0.541845	0.686892	-0.245563	0.843487	-0.0789862	0.946723	0.288379	0.198263	0.189749	0.0602539	0.215506	0.677214	4.51482	0.210972	0.444645	FALSE
MS_IMP_BC	P08709	FA7	F7	1	-0.243484	0.844703	-0.19367	0.874379	0.211519	1.15791	0.180887	0.153431	0.243357	0.178285	0.206855	0.384755	4.51281	0.21115	0.444645	FALSE
MS_IMP_BC	P68871	HBB	HBB	10	0.842997	1.79377	0.206305	1.15373	0.186644	1.13811	0.400768	0.394639	0.366268	0.035426	0.601135	0.610343	4.46247	0.215662	0.449537	FALSE
MS_IMP_BC	P69905	HBA	HBA1	4	0.921506	1.89409	0.146763	1.10708	0.156406	1.11451	0.437514	0.360571	0.317863	0.0351842	0.683987	0.622681	4.4617	0.215732	0.449537	FALSE
MS_IMP_BC	P07360	CO8G	C8G	8	-0.152723	0.899551	-0.0141976	0.990207	0.0423139	1.02976	0.0845398	0.05983	0.0654477	0.0708372	0.812425	0.517936	4.40483	0.220938	0.456499	FALSE
MS_IMP_BC	P02792	FRIL	FTL	1	-0.430854	0.741823	-0.449901	0.732093	-0.154649	0.898351	0.260812	0.276544	0.335937	0.0985401	0.103764	0.645264	4.40019	0.221368	0.456499	FALSE
MS_IMP_BC	Q9BWP8	COL11	COLEC11	4	0.0837989	1.05981	-0.0227387	0.984362	-0.0246143	0.983083	0.0515033	0.0708493	0.0951736	0.103725	0.748252	0.795924	4.2742	0.233337	0.476605	FALSE
MS_IMP_BC	P11226	MBL2	MBL2	5	0.0453923	1.03196	-0.0966398	0.935209	-0.689374	0.620123	0.398178	0.271004	0.354577	0.909238	0.721392	0.0518697	4.2724	0.233513	0.476605	FALSE
MS_IMP_BC	Q15907	RB11B	RAB11B	1	0.348253	1.27302	0.178501	1.13171	-0.0937775	0.937066	0.202702	0.181477	0.246401	0.0857868	0.32531	0.703508	4.15044	0.245671	0.498863	FALSE
MS_IMP_BC	P11021	BIP	HSPA5	8	0.0143008	1.00996	-0.116137	0.922655	-0.0508589	0.965361	0.0710285	0.0643415	0.056102	0.840434	0.0710723	0.364648	4.09773	0.251103	0.507304	FALSE
MS_IMP_BC	Q16610	ECM1	ECM1	10	-0.424198	0.745253	-0.096705	0.935166	-0.0557747	0.962078	0.222764	0.180952	0.229454	0.0568777	0.593049	0.807946	4.05462	0.255626	0.512107	FALSE
MS_IMP_BC	Q9HAV0	GBB4	GNB4	1	0.286514	1.21969	-0.105543	0.929455	-0.0601466	0.959167	0.18658	0.126458	0.176241	0.124633	0.403939	0.732897	4.05058	0.256054	0.512107	FALSE
MS_IMP_BC	P08567	PLEK	PLEK	1	0.157088	1.11503	-0.0372983	0.974478	-0.242399	0.845338	0.1951	0.172008	0.175789	0.420726	0.828333	0.167919	4.00303	0.261137	0.517478	FALSE
MS_IMP_BC	P09871	C1S	C1S	15	0.0814442	1.05808	0.0165831	1.01156	0.0576277	1.04075	0.0461782	0.0411103	0.0423429	0.0777836	0.686669	0.173521	4.00115	0.26134	0.517478	FALSE
MS_IMP_BC	Q92820	GGH	GGH	4	-0.244209	0.844279	-0.0363113	0.975145	0.0430148	1.03026	0.140343	0.121163	0.100875	0.0818428	0.764414	0.669804	3.98345	0.263256	0.517681	FALSE
MS_IMP_BC	Q6UXB8	PI16	PI16	5	-0.119962	0.920212	-0.164622	0.892163	-0.156268	0.897343	0.156199	0.0990013	0.0980226	0.442482	0.0963481	0.11089	3.97622	0.264043	0.517681	FALSE
MS_IMP_BC	P62937	PPIA	PPIA	5	0.301159	1.23213	0.121689	1.08801	-0.112303	0.92511	0.18496	0.172535	0.231912	0.103474	0.480622	0.62821	3.92778	0.269369	0.523365	FALSE
MS_IMP_BC	Q14624	ITIH4	ITIH4	27	0.0481077	1.03391	-0.0538586	0.963356	0.0203839	1.01423	0.087103	0.0408081	0.0435123	0.580737	0.186901	0.639454	3.92594	0.269573	0.523365	FALSE
MS_IMP_BC	Q07954	LRP1	LRP1	4	0.0158586	1.01105	-0.150377	0.901015	-0.101183	0.932268	0.105956	0.0902343	0.079352	0.881024	0.0956105	0.202268	3.86705	0.276183	0.532363	FALSE
MS_IMP_BC	P67936	TPM4	TPM4	7	0.504563	1.41869	0.149103	1.10888	-0.0316559	0.978297	0.274117	0.244116	0.301681	0.0656673	0.541339	0.91643	3.8609	0.276882	0.532363	FALSE
MS_IMP_BC	Q99969	RARR2	RARRES2	2	0.133371	1.09685	-0.0278675	0.980869	0.050815	1.03585	0.0815874	0.0692038	0.0902034	0.102111	0.687178	0.573205	3.84272	0.278956	0.533771	FALSE
MS_IMP_BC	P06753	TPM3	TPM3	2	0.372525	1.29462	0.191258	1.14176	-0.160562	0.894676	0.245786	0.206455	0.287475	0.129608	0.354244	0.576486	3.80706	0.283066	0.536191	FALSE
MS_IMP_BC	Q9ULI3	HEG1	HEG1	2	-0.105671	0.929373	0.0749937	1.05336	-0.226443	0.85474	0.360526	0.228599	0.233504	0.769444	0.742868	0.332165	3.79953	0.283941	0.536191	FALSE
MS_IMP_BC	P05452	TETN	CLEC3B	8	-0.078243	0.947211	-0.119108	0.920757	-0.0508839	0.965345	0.0826103	0.0709314	0.0411006	0.343571	0.0931144	0.215704	3.79144	0.284883	0.536191	FALSE
MS_IMP_BC	P01619	KV320	IGKV3-20	2	0.269579	1.20546	-0.257112	0.836761	-0.147886	0.902572	0.236445	0.294685	0.267954	0.254231	0.382936	0.581011	3.78523	0.285609	0.536191	FALSE
MS_IMP_BC	P20851	C4BPB	C4BPB	6	0.256374	1.19447	0.119428	1.0863	0.0209848	1.01465	0.149619	0.117851	0.0955645	0.0866184	0.310875	0.826192	3.72972	0.292167	0.545928	FALSE
MS_IMP_BC	P11279	LAMP1	LAMP1	2	0.071026	1.05046	-0.1055	0.929483	-0.0564931	0.961599	0.0889885	0.0717186	0.0653536	0.424785	0.141285	0.387356	3.70689	0.294904	0.548466	FALSE
MS_IMP_BC	P62942	FKB1A	FKBP1A	1	0.0191277	1.01335	-0.114318	0.923819	0.0506383	1.03572	0.0840099	0.078563	0.10514	0.819892	0.145639	0.630071	3.68873	0.297096	0.549973	FALSE
MS_IMP_BC	P35555	FBN1	FBN1	2	-0.0475105	0.967605	-0.165824	0.89142	0.0172038	1.012	0.0793854	0.0902167	0.133932	0.54952	0.0660538	0.897791	3.66572	0.299896	0.551115	FALSE
MS_IMP_BC	P04040	CATA	CAT	4	0.360899	1.28423	0.0384661	1.02702	0.0911111	1.06519	0.194532	0.16305	0.220389	0.0635643	0.813498	0.679307	3.65535	0.301165	0.551115	FALSE
MS_IMP_BC	P0DP02	HVC33	IGHV3-30-3	1	0.126	1.09126	-0.262453	0.833669	-0.293997	0.815639	0.217106	0.239004	0.243983	0.561669	0.272155	0.228208	3.64964	0.301867	0.551115	FALSE
MS_IMP_BC	P01624	KV315	IGKV3-15	1	0.181199	1.13383	-0.492622	0.710732	-0.0346517	0.976267	0.248569	0.344194	0.272913	0.46602	0.152364	0.898964	3.57251	0.311478	0.566066	FALSE
MS_IMP_BC	P0C0L5	CO4B	C4B	69	-0.0558402	0.962034	0.142507	1.10382	-0.077897	0.947438	0.178444	0.102873	0.124236	0.754335	0.165966	0.530655	3.5563	0.313533	0.56721	FALSE
MS_IMP_BC	P12259	FA5	F5	22	0.0870209	1.06217	0.0838343	1.05983	0.0831741	1.05935	0.0876375	0.0609382	0.0546893	0.320728	0.168906	0.128298	3.53068	0.316805	0.570536	FALSE
MS_IMP_BC	P07996	TSP1	THBS1	20	0.0891043	1.06371	0.0438439	1.03086	-0.192673	0.874983	0.159133	0.124204	0.157648	0.575523	0.72409	0.221643	3.50121	0.320605	0.574778	FALSE
MS_IMP_BC	P01031	CO5	C5	36	0.099033	1.07106	0.0375324	1.02636	-0.0165201	0.988614	0.0682282	0.0564174	0.0519191	0.146642	0.505883	0.750342	3.43603	0.329154	0.586246	FALSE
MS_IMP_BC	Q8WZ75	ROBO4	ROBO4	1	-0.0399576	0.972684	-0.197766	0.871899	0.0666314	1.04727	0.204897	0.173358	0.143657	0.845383	0.253955	0.642776	3.43006	0.329947	0.586246	FALSE
MS_IMP_BC	P21333	FLNA	FLNA	16	0.328428	1.25564	0.0575906	1.04073	-0.132047	0.912536	0.218506	0.199272	0.252397	0.132824	0.772578	0.600854	3.36328	0.338932	0.597561	FALSE
MS_IMP_BC	P24593	IBP5	IGFBP5	1	-0.349692	0.784752	-0.177925	0.883974	0.00257141	1.00178	0.256088	0.14901	0.163969	0.172092	0.232462	0.987488	3.35363	0.340248	0.597561	FALSE
MS_IMP_BC	P17936	IBP3	IGFBP3	8	0.0279811	1.01958	-0.178492	0.883626	0.00255519	1.00177	0.11332	0.111197	0.0989306	0.804969	0.108452	0.979394	3.34114	0.341957	0.597561	FALSE
MS_IMP_BC	P00736	C1R	C1R	20	0.071114	1.05053	0.0386677	1.02716	0.0715926	1.05088	0.0541633	0.0372208	0.0452508	0.189198	0.298864	0.11362	3.33849	0.342321	0.597561	FALSE
MS_IMP_BC	P36980	FHR2	CFHR2	4	0.036391	1.02555	0.350058	1.27461	0.0865115	1.0618	0.312964	0.211897	0.240929	0.907432	0.098531	0.719539	3.31669	0.345327	0.59935	FALSE
MS_IMP_BC	P00338	LDHA	LDHA	2	0.163953	1.12035	-0.00156778	0.998914	-0.065414	0.955671	0.120886	0.102885	0.118178	0.175019	0.987842	0.579907	3.30924	0.346358	0.59935	FALSE
MS_IMP_BC	P08603	CFAH	CFH	37	0.199663	1.14843	0.132059	1.09586	-0.0669358	0.954664	0.187253	0.10188	0.1688	0.286298	0.1949	0.691708	3.29075	0.348932	0.60119	FALSE
MS_IMP_BC	A0A0C4DH25	KVD20	IGKV3D-20	1	0.29652	1.22818	-0.00848241	0.994138	0.00575218	1.004	0.190776	0.22352	0.203993	0.120116	0.969728	0.977504	3.25323	0.354206	0.607646	FALSE
MS_IMP_BC	P07998	RNAS1	RNASE1	1	-0.246646	0.842854	-0.126322	0.916164	0.0182504	1.01273	0.150544	0.131104	0.189759	0.101347	0.335285	0.92338	3.23572	0.356691	0.609282	FALSE
MS_IMP_BC	Q9Y646	CBPQ	CPQ	1	-0.0520645	0.964555	-0.195673	0.873165	-0.0054684	0.996217	0.182292	0.124895	0.105732	0.775177	0.117185	0.958752	3.20205	0.361509	0.613211	FALSE
MS_IMP_BC	O43852	CALU	CALU	2	0.124803	1.09036	0.0910642	1.06516	-0.0709129	0.952035	0.0987752	0.0940349	0.128386	0.206408	0.33284	0.580713	3.16576	0.366767	0.613211	FALSE
MS_IMP_BC	Q13822	ENPP2	ENPP2	4	0.229025	1.17204	0.0561247	1.03967	0.106788	1.07683	0.135683	0.113185	0.138824	0.0914221	0.619989	0.441755	3.16429	0.366982	0.613211	FALSE
MS_IMP_BC	P17174	AATC	GOT1	1	-0.097138	0.934886	-0.313785	0.804528	-0.146891	0.903195	0.185653	0.180533	0.145679	0.600819	0.0821924	0.313301	3.1441	0.369938	0.613211	FALSE
MS_IMP_BC	P37802	TAGL2	TAGLN2	5	0.341046	1.26667	0.0928319	1.06646	-0.0721685	0.951207	0.21971	0.208558	0.2651	0.120602	0.656238	0.785445	3.13921	0.370656	0.613211	FALSE
MS_IMP_BC	O95866	G6B	MPIG6B	2	0.350476	1.27498	0.0650384	1.04611	0.054374	1.03841	0.206142	0.17768	0.251108	0.0890998	0.714334	0.82857	3.1248	0.37278	0.613211	FALSE
MS_IMP_BC	Q86U17	SPA11	SERPINA11	1	-0.149729	0.90142	-0.0946314	0.936511	0.0708118	1.05031	0.165344	0.0929708	0.107572	0.365169	0.308744	0.510362	3.12192	0.373206	0.613211	FALSE
MS_IMP_BC	P04278	SHBG	SHBG	12	-0.128296	0.914911	-0.231651	0.85166	-0.160156	0.894928	0.175089	0.131868	0.204343	0.463713	0.078972	0.433179	3.12064	0.373396	0.613211	FALSE
MS_IMP_BC	Q14515	SPRL1	SPARCL1	3	0.139646	1.10163	-0.0896799	0.939731	0.0728314	1.05178	0.128069	0.109276	0.100419	0.27554	0.411833	0.468285	3.10537	0.375663	0.613211	FALSE
MS_IMP_BC	P05154	IPSP	SERPINA5	10	-0.0302481	0.979252	-0.147403	0.902874	-0.0993983	0.933422	0.129436	0.086956	0.0951118	0.815224	0.0900477	0.295992	3.10019	0.376434	0.613211	FALSE
MS_IMP_BC	P48740	MASP1	MASP1	11	-0.125562	0.916647	-0.134475	0.911002	-0.0780593	0.947331	0.111604	0.0894029	0.0856193	0.260563	0.132545	0.361925	3.09338	0.37745	0.613211	FALSE
MS_IMP_BC	Q9NR12	PDLI7	PDLIM7	1	0.407831	1.32669	0.146959	1.10723	-0.00800649	0.994466	0.243438	0.233865	0.359932	0.093876	0.529748	0.982253	3.09319	0.377479	0.613211	FALSE
MS_IMP_BC	P05156	CFAI	CFI	19	0.114098	1.0823	0.0716379	1.05091	0.0883228	1.06313	0.119701	0.0560525	0.0567405	0.340496	0.201232	0.119563	3.06219	0.382136	0.617353	FALSE
MS_IMP_BC	Q8N6C8	LIRA3	LILRA3	2	0.0433216	1.03048	-0.05002	0.965923	-0.496599	0.708776	0.217642	0.253387	0.313418	0.842224	0.84351	0.113088	3.03526	0.38622	0.617353	FALSE
MS_IMP_BC	P35916	VGFR3	FLT4	1	0.107592	1.07743	-0.00814585	0.99437	0.145663	1.10624	0.159176	0.124812	0.111523	0.499085	0.947963	0.191509	3.03059	0.386933	0.617353	FALSE
MS_IMP_BC	P58215	LOXL3	LOXL3	1	-0.0115365	0.992035	0.0327824	1.02298	0.21037	1.15698	0.229893	0.119398	0.136829	0.959977	0.783651	0.124179	3.03012	0.387005	0.617353	FALSE
MS_IMP_BC	P27918	PROP	CFP	4	0.103777	1.07458	0.022124	1.01545	-0.0248409	0.982929	0.071015	0.0737522	0.105616	0.143921	0.764194	0.814054	3.02501	0.387785	0.617353	FALSE
MS_IMP_BC	A0A0C4DH38	HV551	IGHV5-51	2	-0.0158263	0.98909	0.297382	1.22891	-0.00665291	0.995399	0.200432	0.202729	0.205794	0.937064	0.142406	0.97421	2.97908	0.394861	0.626115	FALSE
MS_IMP_BC	P42785	PCP	PRCP	1	-0.0507111	0.96546	-0.0625053	0.9576	0.163337	1.11987	0.136716	0.125591	0.148183	0.710695	0.618703	0.270345	2.93855	0.401197	0.633308	FALSE
MS_IMP_BC	P10153	RNAS2	RNASE2	1	-0.0353199	0.975815	0.214967	1.16068	-0.0215967	0.985142	0.225841	0.139041	0.172342	0.875723	0.122087	0.900276	2.92977	0.40258	0.633308	FALSE
MS_IMP_BC	P16930	FAAA	FAH	1	-0.122868	0.91836	-0.0779149	0.947426	-0.152313	0.899807	0.141705	0.141073	0.0923677	0.385905	0.580743	0.0991512	2.9056	0.406411	0.636817	FALSE
MS_IMP_BC	P41222	PTGDS	PTGDS	2	-0.132375	0.912328	-0.138417	0.908516	0.0151558	1.01056	0.101898	0.116003	0.123068	0.193913	0.232785	0.901988	2.86434	0.413017	0.64463	FALSE
MS_IMP_BC	Q86UN3	R4RL2	RTN4RL2	2	0.0615921	1.04362	-0.119001	0.920825	0.0312123	1.02187	0.123842	0.104073	0.149956	0.618946	0.252858	0.835117	2.84952	0.415412	0.644957	FALSE
MS_IMP_BC	P22692	IBP4	IGFBP4	1	0.0248737	1.01739	-0.150577	0.90089	0.0559232	1.03952	0.130428	0.111476	0.117561	0.848754	0.176772	0.634292	2.84302	0.416467	0.644957	FALSE
MS_IMP_BC	P00734	THRB	F2	25	0.0589355	1.0417	0.0814206	1.05806	0.0635246	1.04502	0.0890112	0.056623	0.0514406	0.507899	0.15045	0.216864	2.82428	0.419519	0.645009	FALSE
MS_IMP_BC	O43866	CD5L	CD5L	6	0.295975	1.22771	-0.174309	0.886192	0.200674	1.14924	0.239488	0.326163	0.297885	0.216507	0.593048	0.500525	2.82291	0.419742	0.645009	FALSE
MS_IMP_BC	A0A075B7B8	A0A075B7B8	IGHV3OR16-12	1	0.129032	1.09356	-0.0850724	0.942737	-0.258575	0.835913	0.229172	0.289967	0.219184	0.57341	0.769227	0.238113	2.81018	0.421827	0.645195	FALSE
MS_IMP_BC	Q15166	PON3	PON3	2	-0.239748	0.846893	-0.0545613	0.962887	0.0446634	1.03144	0.156902	0.164506	0.1719	0.12651	0.740141	0.795001	2.79855	0.423739	0.645195	FALSE
MS_IMP_BC	Q13231	CHIT1	CHIT1	1	0.438406	1.35511	0.0914438	1.06544	0.376715	1.29838	0.31227	0.237196	0.325231	0.160338	0.699852	0.246741	2.79066	0.42504	0.645195	FALSE
MS_IMP_BC	P06681	CO2	C2	22	0.0475033	1.03347	-0.0604336	0.958976	-0.00407064	0.997182	0.0527689	0.0550456	0.0506505	0.368006	0.272256	0.935945	2.78275	0.426347	0.645195	FALSE
MS_IMP_BC	Q14520	HABP2	HABP2	6	0.127287	1.09224	0.0137036	1.00954	0.00277779	1.00193	0.0827235	0.073584	0.0766396	0.123877	0.852263	0.971087	2.67757	0.444052	0.66725	FALSE
MS_IMP_BC	P43121	MUC18	MCAM	3	-0.11589	0.922813	-0.122478	0.918608	-0.0889973	0.940176	0.102971	0.0875383	0.102532	0.260393	0.161772	0.385396	2.67627	0.444274	0.66725	FALSE
MS_IMP_BC	O00187	MASP2	MASP2	6	-0.10078	0.932529	-0.097513	0.934643	-0.104257	0.930284	0.111423	0.0764592	0.0774697	0.36574	0.202182	0.178372	2.64977	0.44883	0.671049	FALSE
MS_IMP_BC	P25311	ZA2G	AZGP1	13	-0.042326	0.971088	-0.130445	0.91355	-0.0866321	0.941719	0.0794029	0.0879887	0.0750167	0.593997	0.138203	0.248157	2.64199	0.450176	0.671049	FALSE
MS_IMP_BC	Q9UHG3	PCYOX	PCYOX1	5	0.0143132	1.00997	0.145664	1.10624	0.0954291	1.06838	0.19652	0.1132	0.0688633	0.941939	0.19817	0.165816	2.61732	0.454461	0.674908	FALSE
MS_IMP_BC	P12109	CO6A1	COL6A1	4	0.0244151	1.01707	-0.106932	0.928561	0.075304	1.05358	0.0703616	0.108076	0.0999079	0.728595	0.322463	0.451009	2.597	0.458017	0.67766	FALSE
MS_IMP_BC	Q9P232	CNTN3	CNTN3	1	-0.0524916	0.96427	-0.199763	0.870693	0.026534	1.01856	0.19997	0.135162	0.148534	0.792938	0.139421	0.858221	2.58339	0.460409	0.678677	FALSE
MS_IMP_BC	P05556	ITB1	ITGB1	2	-0.0655508	0.95558	-0.12565	0.916591	-0.0557872	0.962069	0.102528	0.0840321	0.0762255	0.5226	0.134846	0.464248	2.56272	0.464062	0.678881	FALSE
MS_IMP_BC	P10721	KIT	KIT	3	-0.0921278	0.938138	-0.119991	0.920193	-0.11034	0.92637	0.098199	0.102482	0.0918652	0.348155	0.241657	0.229709	2.55894	0.464734	0.678881	FALSE
MS_IMP_BC	Q15223	NECT1	NECTIN1	1	-0.0657984	0.955416	-0.1914	0.875755	0.00695376	1.00483	0.120899	0.15203	0.117382	0.586276	0.208042	0.952761	2.5537	0.465665	0.678881	FALSE
MS_IMP_BC	Q14112	NID2	NID2	1	0.00690104	1.00479	0.351742	1.2761	0.133336	1.09683	0.293585	0.26226	0.278275	0.981247	0.179857	0.631832	2.52495	0.470798	0.68001	FALSE
MS_IMP_BC	Q9NYL9	TMOD3	TMOD3	1	0.453399	1.36926	0.268009	1.20415	0.0438523	1.03086	0.307154	0.262243	0.339422	0.13991	0.306788	0.897202	2.52272	0.4712	0.68001	FALSE
MS_IMP_BC	Q7Z7M0	MEGF8	MEGF8	3	0.128079	1.09284	0.0116033	1.00808	0.0176682	1.01232	0.0850841	0.0812367	0.0693978	0.132241	0.886421	0.799038	2.52068	0.471565	0.68001	FALSE
MS_IMP_BC	P33908	MA1A1	MAN1A1	4	0.0509146	1.03592	-0.0102461	0.992923	-0.0323734	0.97781	0.0484986	0.04355	0.051188	0.293803	0.813998	0.527098	2.49872	0.475523	0.683243	FALSE
MS_IMP_BC	P55103	INHBC	INHBC	1	-0.0285091	0.980433	0.0840933	1.06002	-0.107179	0.928402	0.166746	0.134197	0.11804	0.864245	0.530896	0.363886	2.48238	0.478484	0.684797	FALSE
MS_IMP_BC	O75882	ATRN	ATRN	16	-0.0666974	0.954821	-0.103287	0.93091	-0.0510752	0.965217	0.0911411	0.0683367	0.0613699	0.464288	0.130676	0.405267	2.47047	0.480652	0.684797	FALSE
MS_IMP_BC	Q99784	NOE1	OLFM1	3	0.0454506	1.03201	-0.132857	0.912023	-0.0186236	0.987174	0.120454	0.0913179	0.0675879	0.70593	0.1457	0.782896	2.45683	0.483143	0.684797	FALSE
MS_IMP_BC	Q96IU4	ABHEB	ABHD14B	1	-0.242755	0.84513	-0.139382	0.907908	-0.260204	0.83497	0.234393	0.188815	0.188209	0.300352	0.460397	0.166811	2.45495	0.483487	0.684797	FALSE
MS_IMP_BC	P19320	VCAM1	VCAM1	8	0.00837801	1.00582	-0.100041	0.933007	0.03344	1.02345	0.0883495	0.0963027	0.0755033	0.924451	0.298891	0.657842	2.39782	0.494041	0.69667	FALSE
MS_IMP_BC	Q9UNN8	EPCR	PROCR	1	-0.16376	0.892696	-0.162497	0.893477	-0.209943	0.864572	0.135141	0.14454	0.14666	0.225603	0.260912	0.152289	2.39069	0.495371	0.69667	FALSE
MS_IMP_BC	Q15485	FCN2	FCN2	5	-0.0474873	0.96762	0.123013	1.08901	0.0827286	1.05902	0.118989	0.104474	0.118926	0.689828	0.239018	0.48666	2.35456	0.502149	0.703716	FALSE
MS_IMP_BC	P14151	LYAM1	SELL	4	0.0547012	1.03864	-0.0881831	0.940707	-0.0742128	0.94986	0.1208	0.0807795	0.100101	0.650675	0.274986	0.458462	2.34187	0.504548	0.704596	FALSE
MS_IMP_BC	P05062	ALDOB	ALDOB	1	-0.0446142	0.969549	-0.14887	0.901957	0.273577	1.2088	0.315295	0.181614	0.256318	0.887475	0.412384	0.285822	2.32251	0.508223	0.70565	FALSE
MS_IMP_BC	P02775	CXCL7	PPBP	5	0.00891554	1.0062	-0.0471043	0.967877	-0.14869	0.902069	0.0826539	0.0943054	0.115657	0.914102	0.617437	0.198577	2.31923	0.508848	0.70565	FALSE
MS_IMP_BC	P23470	PTPRG	PTPRG	3	-0.0723387	0.951095	-0.120514	0.91986	-0.0812465	0.945241	0.0980835	0.082234	0.0804335	0.460805	0.142785	0.312444	2.30005	0.512511	0.708261	FALSE
MS_IMP_BC	O95479	G6PE	H6PD	1	0.0153805	1.01072	0.152868	1.11178	0.179495	1.13249	0.148707	0.156494	0.132265	0.917623	0.328655	0.174752	2.27571	0.517191	0.712157	FALSE
MS_IMP_BC	Q9Y6Z7	COL10	COLEC10	2	0.0165338	1.01153	0.0633548	1.04489	0.10122	1.07268	0.0867288	0.0704228	0.0737436	0.84881	0.368315	0.169879	2.26681	0.518908	0.712157	FALSE
MS_IMP_BC	O00533	NCHL1	CHL1	5	0.15365	1.11238	-0.119523	0.920492	-0.163018	0.893155	0.290146	0.127921	0.144197	0.596417	0.350123	0.258254	2.25206	0.521766	0.713618	FALSE
MS_IMP_BC	Q9Y6R7	FCGBP	FCGBP	1	0.377078	1.29871	-0.135175	0.910559	0.0125885	1.00876	0.306608	0.206929	0.190821	0.218758	0.513599	0.947402	2.23943	0.524224	0.714525	FALSE
MS_IMP_BC	P19961	AMY2B	AMY2B	1	-0.0192453	0.986749	-0.159723	0.895197	-0.126938	0.915773	0.11479	0.123256	0.165396	0.866854	0.195024	0.442795	2.2146	0.529079	0.718681	FALSE
MS_IMP_BC	P16152	CBR1	CBR1	1	0.118326	1.08547	-0.0683638	0.953719	-0.194307	0.873993	0.158869	0.133774	0.206089	0.456391	0.609324	0.345769	2.18585	0.534741	0.723902	FALSE
MS_IMP_BC	P02753	RET4	RBP4	9	0.0298912	1.02094	-0.110081	0.926536	-0.0128938	0.991103	0.0874465	0.0887	0.0972506	0.732484	0.214587	0.894523	2.17525	0.53684	0.72428	FALSE
MS_IMP_BC	P01033	TIMP1	TIMP1	4	0.0158201	1.01103	-0.0242497	0.983332	-0.118847	0.920923	0.101002	0.0867706	0.0859174	0.875536	0.779885	0.166582	2.1148	0.548925	0.733393	FALSE
MS_IMP_BC	P80748	LV321	IGLV3-21	2	0.180157	1.13301	-0.0106895	0.992618	-0.212676	0.862935	0.214624	0.333523	0.224303	0.401241	0.974432	0.343045	2.1138	0.549125	0.733393	FALSE
MS_IMP_BC	P61769	B2MG	B2M	2	0.0279695	1.01958	-0.160995	0.894408	-0.0992585	0.933513	0.112602	0.140257	0.156616	0.803831	0.251028	0.526231	2.10578	0.550744	0.733393	FALSE
MS_IMP_BC	Q9H4A9	DPEP2	DPEP2	3	-0.0854751	0.942474	-0.0788694	0.946799	0.132342	1.09607	0.119179	0.095346	0.158627	0.473252	0.408129	0.404113	2.10468	0.550966	0.733393	FALSE
MS_IMP_BC	P03950	ANGI	ANG	1	0.0158562	1.01105	-0.123078	0.918227	-0.17239	0.887371	0.201077	0.115675	0.151852	0.937147	0.28733	0.256271	2.02857	0.566499	0.751555	FALSE
MS_IMP_BC	P04070	PROC	PROC	3	0.0402369	1.02828	0.0310223	1.02174	0.111071	1.08003	0.108328	0.0847982	0.0809641	0.710312	0.714487	0.17011	1.92668	0.587763	0.777174	FALSE
MS_IMP_BC	O75636	FCN3	FCN3	8	-0.233717	0.850441	-0.0953027	0.936076	-0.0782211	0.947225	0.188794	0.12815	0.121683	0.215736	0.457069	0.520337	1.91116	0.591049	0.77891	FALSE
MS_IMP_BC	P29401	TKT	TKT	1	-0.0545742	0.962879	-0.139067	0.908106	-0.0413965	0.971714	0.165201	0.100947	0.13232	0.741135	0.168318	0.754393	1.90202	0.592989	0.77891	FALSE
MS_IMP_BC	P04180	LCAT	LCAT	5	0.0865849	1.06185	-0.00659002	0.995443	-0.0324537	0.977756	0.0836842	0.0519049	0.0615026	0.300826	0.898969	0.597722	1.88697	0.596195	0.780545	FALSE
MS_IMP_BC	P13671	CO6	C6	30	-0.00133209	0.999077	-0.0248714	0.982908	0.0345098	1.02421	0.11524	0.054721	0.0409378	0.990777	0.64946	0.399239	1.8579	0.602417	0.786104	FALSE
MS_IMP_BC	P01344	IGF2	IGF2	2	0.0458996	1.03233	-0.100639	0.93262	0.0200473	1.01399	0.0801537	0.105606	0.0760678	0.566885	0.340604	0.792131	1.83886	0.606516	0.788867	FALSE
MS_IMP_BC	Q14247	SRC8	CTTN	1	0.343147	1.26852	0.108118	1.07782	-0.0256441	0.982382	0.269376	0.254211	0.336968	0.202713	0.670611	0.939337	1.82147	0.610274	0.78952	FALSE
MS_IMP_BC	P08637	FCG3A	FCGR3A	1	0.240707	1.18157	-0.117574	0.921736	-0.199174	0.871049	0.280924	0.215877	0.240653	0.391534	0.586005	0.407874	1.81374	0.61195	0.78952	FALSE
MS_IMP_BC	Q14118	DAG1	DAG1	2	0.117663	1.08498	0.0290879	1.02037	-0.0954641	0.935971	0.112601	0.147071	0.136461	0.296044	0.843216	0.484195	1.80832	0.613126	0.78952	FALSE
MS_IMP_BC	P09486	SPRC	SPARC	8	-0.0199074	0.986296	-0.0464124	0.968341	-0.137534	0.909072	0.0919279	0.0792234	0.103793	0.828555	0.557982	0.185146	1.79855	0.615251	0.78952	FALSE
MS_IMP_BC	P01834	IGKC	IGKC	5	0.194305	1.14417	-0.110328	0.926378	-0.0573227	0.961046	0.186989	0.296396	0.238883	0.298748	0.709721	0.81036	1.79081	0.616936	0.78952	FALSE
MS_IMP_BC	P10720	PF4V	PF4V1	1	0.0384405	1.027	0.050921	1.03593	-0.0999905	0.933039	0.107658	0.0934466	0.131475	0.721047	0.585808	0.446938	1.76753	0.622027	0.791288	FALSE
MS_IMP_BC	P05155	IC1	SERPING1	15	-0.0739862	0.95001	-0.0464345	0.968327	-0.0305343	0.979058	0.0662821	0.0437324	0.0659917	0.264323	0.288333	0.64358	1.75816	0.624081	0.791288	FALSE
MS_IMP_BC	P20774	MIME	OGN	1	0.0192181	1.01341	-0.207413	0.866089	-0.0760579	0.948646	0.157405	0.194762	0.191442	0.902825	0.286896	0.691154	1.74534	0.626901	0.791288	FALSE
MS_IMP_BC	P55290	CAD13	CDH13	4	-0.0759471	0.948719	-0.113818	0.924139	-0.0459673	0.96864	0.117808	0.0905392	0.0787671	0.519143	0.208711	0.559499	1.73667	0.628813	0.791288	FALSE
MS_IMP_BC	P35443	TSP4	THBS4	1	0.0650284	1.04611	-0.142172	0.906154	-0.0135319	0.990664	0.193446	0.11867	0.136583	0.736752	0.230902	0.921079	1.7313	0.629998	0.791288	FALSE
MS_IMP_BC	Q9HDC9	APMAP	APMAP	1	0.146027	1.10652	-0.0534969	0.963598	-0.215516	0.861238	0.231481	0.171601	0.23389	0.528147	0.755229	0.356819	1.73017	0.630247	0.791288	FALSE
MS_IMP_BC	P13598	ICAM2	ICAM2	1	0.015241	1.01062	-0.161923	0.893833	0.0516758	1.03647	0.170826	0.174283	0.156679	0.928907	0.352847	0.741536	1.71859	0.632809	0.792006	FALSE
MS_IMP_BC	P35590	TIE1	TIE1	1	0.0519447	1.03666	-0.081179	0.945285	-0.0831833	0.943972	0.170853	0.11037	0.0765488	0.761103	0.462025	0.277182	1.69658	0.637694	0.795618	FALSE
MS_IMP_BC	P24592	IBP6	IGFBP6	3	0.0401107	1.02819	-0.0653301	0.955727	-0.00105113	0.999272	0.0822449	0.0638354	0.0800691	0.625764	0.306111	0.989526	1.67147	0.643295	0.800098	FALSE
MS_IMP_BC	Q13740	CD166	ALCAM	2	-0.0136467	0.990585	-0.121887	0.918985	-0.0790598	0.946674	0.128894	0.102191	0.123107	0.915682	0.232972	0.52074	1.61441	0.656127	0.810099	FALSE
MS_IMP_BC	P10645	CMGA	CHGA	1	0.226903	1.17032	-0.0105416	0.99272	0.274201	1.20932	0.314646	0.212538	0.277378	0.470826	0.960442	0.322886	1.6091	0.657328	0.810099	FALSE
MS_IMP_BC	Q9HBW9	AGRL4	ADGRL4	1	-0.141069	0.906847	-0.0669469	0.954656	0.124587	1.0902	0.227737	0.163616	0.180211	0.535626	0.682415	0.489352	1.6086	0.657442	0.810099	FALSE
MS_IMP_BC	P01780	HV307	IGHV3-7	2	0.154744	1.11322	-0.207311	0.86615	-0.0500208	0.965922	0.260622	0.268403	0.279341	0.55268	0.439886	0.857885	1.58905	0.661875	0.813044	FALSE
MS_IMP_BC	P09172	DOPO	DBH	8	-0.134554	0.910951	0.0251383	1.01758	-0.328569	0.796326	0.326787	0.254657	0.304012	0.680523	0.921365	0.279798	1.54502	0.671919	0.822843	FALSE
MS_IMP_BC	P01034	CYTC	CST3	3	0.0593255	1.04198	-0.072109	0.951246	-0.0833972	0.943833	0.0961378	0.0999898	0.132107	0.537177	0.470809	0.527855	1.53128	0.675071	0.824166	FALSE
MS_IMP_BC	Q07075	AMPE	ENPEP	1	-0.0435429	0.970269	-0.0752387	0.949185	0.0281338	1.01969	0.106638	0.0912176	0.0678935	0.683036	0.40947	0.678595	1.50904	0.680185	0.82787	FALSE
MS_IMP_BC	Q03591	FHR1	CFHR1	2	0.233942	1.17604	0.141948	1.10339	0.0363289	1.0255	0.226727	0.161482	0.164861	0.302155	0.379381	0.82559	1.49681	0.683006	0.82877	FALSE
MS_IMP_BC	P18065	IBP2	IGFBP2	2	-0.249126	0.841406	-0.000539801	0.999626	0.00973892	1.00677	0.214248	0.178463	0.166207	0.244913	0.997587	0.953275	1.4568	0.692276	0.835236	FALSE
MS_IMP_BC	P05160	F13B	F13B	1	0.194259	1.14414	0.077082	1.05488	-0.0592131	0.959787	0.230513	0.146967	0.149527	0.399382	0.59994	0.692102	1.4557	0.692533	0.835236	FALSE
MS_IMP_BC	P15151	PVR	PVR	1	0.107747	1.07754	-0.0834394	0.943805	-0.00523902	0.996375	0.129448	0.108321	0.0838477	0.40521	0.441122	0.950179	1.44522	0.694969	0.835643	FALSE
MS_IMP_BC	P12830	CADH1	CDH1	3	-0.135436	0.910395	-0.0388599	0.973424	-0.0688717	0.953383	0.12562	0.0764995	0.103129	0.280972	0.611471	0.504249	1.40551	0.704243	0.843185	FALSE
MS_IMP_BC	Q15746	MYLK	MYLK	1	0.0959362	1.06876	0.0370016	1.02598	-0.229938	0.852672	0.204787	0.20802	0.271362	0.63945	0.858821	0.396802	1.40024	0.705479	0.843185	FALSE
MS_IMP_BC	Q9NPY3	C1QR1	CD93	1	-0.0093449	0.993544	-0.115261	0.923216	-0.0804079	0.94579	0.0964482	0.110074	0.0983022	0.922813	0.295044	0.413377	1.37392	0.711659	0.845614	FALSE
MS_IMP_BC	P08571	CD14	CD14	7	-0.00660838	0.99543	-0.000574459	0.999602	0.0622536	1.0441	0.0760428	0.0868795	0.0712857	0.930748	0.994724	0.382501	1.37349	0.711761	0.845614	FALSE
MS_IMP_BC	A0A087X1L8	A0A087X1L8	LOC102723996	1	0.0192169	1.01341	0.0356747	1.02504	0.101653	1.073	0.0974986	0.0945594	0.0884234	0.84375	0.705971	0.250304	1.32629	0.7229	0.856259	FALSE
MS_IMP_BC	P05543	THBG	SERPINA7	8	0.120009	1.08674	-0.0399428	0.972694	0.076923	1.05477	0.184771	0.103324	0.123246	0.516013	0.699068	0.532534	1.31405	0.725799	0.856259	FALSE
MS_IMP_BC	P22792	CPN2	CPN2	9	0.105116	1.07558	0.0735059	1.05227	0.125681	1.09102	0.141136	0.107235	0.12937	0.456402	0.493051	0.331306	1.30825	0.727175	0.856259	FALSE
MS_IMP_BC	P01137	TGFB1	TGFB1	3	0.000313357	1.00022	0.0292738	1.0205	-0.0767382	0.948199	0.082137	0.0762843	0.115221	0.996956	0.701167	0.505405	1.24227	0.742886	0.872179	FALSE
MS_IMP_BC	Q15942	ZYX	ZYX	1	0.0918487	1.06573	-0.0275599	0.981078	-0.241729	0.845731	0.246356	0.206784	0.278684	0.709276	0.893973	0.385726	1.23109	0.745557	0.87274	FALSE
MS_IMP_BC	P02750	A2GL	LRG1	10	-0.165397	0.891683	-0.0783066	0.947169	-0.00447631	0.996902	0.171028	0.115563	0.119017	0.333506	0.49802	0.969998	1.2073	0.751255	0.876557	FALSE
MS_IMP_BC	Q06033	ITIH3	ITIH3	13	-0.180345	0.882492	0.00617233	1.00429	0.0198018	1.01382	0.179771	0.111466	0.0980219	0.315766	0.95584	0.839906	1.19909	0.753223	0.876557	FALSE
MS_IMP_BC	P24821	TENA	TNC	7	-0.0912525	0.938707	-0.0715808	0.951595	-0.0609946	0.958603	0.105089	0.104829	0.0931942	0.385212	0.494713	0.512797	1.14946	0.76515	0.886959	FALSE
MS_IMP_BC	O95497	VNN1	VNN1	1	0.112478	1.08108	-0.288823	0.81857	0.0158287	1.01103	0.277859	0.31765	0.245095	0.685623	0.363218	0.948507	1.14028	0.767361	0.886959	FALSE
MS_IMP_BC	Q12913	PTPRJ	PTPRJ	4	-0.0108189	0.992529	-0.0525412	0.964236	-0.01197	0.991737	0.0944433	0.0525049	0.0519557	0.908798	0.316976	0.817789	1.13411	0.768846	0.886959	FALSE
MS_IMP_BC	P40189	IL6RB	IL6ST	2	-0.00859794	0.994058	-0.0737515	0.950164	-0.0335361	0.977023	0.0934113	0.0722721	0.0633597	0.926663	0.307506	0.5966	1.11635	0.77313	0.889323	FALSE
MS_IMP_BC	Q9Y4L1	HYOU1	HYOU1	1	-0.0156003	0.989245	-0.104261	0.930282	-0.0122257	0.991562	0.08683	0.100464	0.079008	0.857416	0.299365	0.877027	1.07919	0.7821	0.895612	FALSE
MS_IMP_BC	P15169	CBPN	CPN1	7	0.0430321	1.03028	-0.0678769	0.954041	-0.0183849	0.987337	0.125689	0.081053	0.080146	0.732073	0.402346	0.818564	1.07344	0.783489	0.895612	FALSE
MS_IMP_BC	P39060	COIA1	COL18A1	3	0.0273936	1.01917	-0.0799244	0.946107	-0.041067	0.971936	0.116153	0.0915086	0.0948032	0.813556	0.38244	0.664882	1.06074	0.786559	0.895612	FALSE
MS_IMP_BC	P13591	NCAM1	NCAM1	1	-0.0713626	0.951739	-0.120871	0.919632	0.131576	1.09549	0.163347	0.1669	0.249565	0.6622	0.468936	0.598041	1.04896	0.789408	0.895612	FALSE
MS_IMP_BC	P43251	BTD	BTD	7	0.072448	1.0515	-0.000709185	0.999509	0.0404901	1.02846	0.074838	0.0940207	0.0973977	0.333012	0.993982	0.677616	1.02907	0.794218	0.895612	FALSE
MS_IMP_BC	Q92496	FHR4	CFHR4	3	0.0905281	1.06476	-0.0504175	0.965657	0.200958	1.14946	0.308446	0.223387	0.252156	0.769142	0.821438	0.425476	1.02199	0.795932	0.895612	FALSE
MS_IMP_BC	P54802	ANAG	NAGLU	1	-0.0497243	0.966121	-0.020281	0.986041	-0.100383	0.932785	0.150422	0.0955526	0.10256	0.740972	0.831912	0.327691	1.02033	0.796333	0.895612	FALSE
MS_IMP_BC	P19827	ITIH1	ITIH1	18	0.0402987	1.02833	0.0108501	1.00755	0.0537358	1.03795	0.0607467	0.0540009	0.0609664	0.507082	0.840758	0.378101	1.01923	0.7966	0.895612	FALSE
MS_IMP_BC	P01591	IGJ	JCHAIN	5	0.00719487	1.005	-0.260868	0.834586	0.158243	1.11593	0.265312	0.35426	0.368436	0.978365	0.461504	0.667561	0.993958	0.802714	0.896956	FALSE
MS_IMP_BC	P07359	GP1BA	GP1BA	4	0.0561332	1.03968	-0.0380182	0.973992	-0.0689857	0.953308	0.120742	0.107854	0.130292	0.642001	0.724465	0.59648	0.993732	0.802769	0.896956	FALSE
MS_IMP_BC	P33151	CADH5	CDH5	5	0.0657554	1.04663	-0.0798432	0.94616	-0.0553244	0.962378	0.142076	0.128029	0.100736	0.643494	0.532868	0.582868	0.986343	0.804556	0.896956	FALSE
MS_IMP_BC	O94769	ECM2	ECM2	1	-0.174535	0.886053	0.0706836	1.05021	0.0134244	1.00935	0.238021	0.139092	0.135924	0.463391	0.611327	0.921326	0.976902	0.806841	0.89699	FALSE
MS_IMP_BC	P16109	LYAM3	SELP	3	0.0916659	1.0656	-0.0166031	0.988558	0.0125701	1.00875	0.133539	0.126388	0.14903	0.492439	0.895486	0.932781	0.945235	0.8145	0.902983	FALSE
MS_IMP_BC	Q9NZP8	C1RL	C1RL	4	0.0800704	1.05707	0.0288153	1.02017	0.0619261	1.04386	0.103038	0.0772527	0.0866264	0.437103	0.709148	0.474693	0.883478	0.829413	0.915824	FALSE
MS_IMP_BC	P27169	PON1	PON1	8	0.0665665	1.04722	-0.0814773	0.945089	-0.0317739	0.978217	0.126111	0.129818	0.0972656	0.59761	0.530247	0.743916	0.878201	0.830685	0.915824	FALSE
MS_IMP_BC	P02743	SAMP	APCS	7	0.076799	1.05468	-0.0115132	0.992051	-0.0210223	0.985534	0.106736	0.100527	0.0997917	0.471817	0.908819	0.833151	0.861323	0.83475	0.917764	FALSE
MS_IMP_BC	P07333	CSF1R	CSF1R	3	0.100718	1.07231	0.00625246	1.00434	0.0585556	1.04142	0.133083	0.121588	0.126347	0.449169	0.958988	0.64304	0.754438	0.860331	0.943283	FALSE
MS_IMP_BC	P06331	HV434	IGHV4-34	2	-0.0730418	0.950632	-0.168002	0.890075	-0.169729	0.88901	0.271968	0.226869	0.264468	0.788262	0.458982	0.521021	0.74191	0.863305	0.943943	FALSE
MS_IMP_BC	P16070	CD44	CD44	3	0.051644	1.03645	-0.0223968	0.984596	0.0176533	1.01231	0.0742301	0.0883273	0.076704	0.486598	0.799831	0.817976	0.728001	0.866599	0.944949	FALSE
MS_IMP_BC	P0DOY3	IGLC3	IGLC3	5	0.0973004	1.06977	-0.181123	0.882016	-0.0363536	0.975116	0.281064	0.293412	0.284845	0.729203	0.537038	0.898445	0.66829	0.880636	0.954064	FALSE
MS_IMP_BC	P01700	LV147	IGLV1-47	1	0.174684	1.12872	-0.0154986	0.989315	0.00215268	1.00149	0.235121	0.274902	0.219827	0.457509	0.95504	0.992187	0.666215	0.88112	0.954064	FALSE
MS_IMP_BC	P02776	PLF4	PF4	1	0.0448195	1.03155	-0.0156957	0.98918	0.0801044	1.05709	0.168551	0.129105	0.164655	0.790308	0.903237	0.626613	0.652063	0.884417	0.954064	FALSE
MS_IMP_BC	P26927	HGFL	MST1	8	0.113154	1.08159	0.0395382	1.02778	0.0507691	1.03582	0.151696	0.0991385	0.118737	0.455709	0.690027	0.668959	0.651507	0.884546	0.954064	FALSE
MS_IMP_BC	P30086	PEBP1	PEBP1	1	0.0755248	1.05374	-0.079725	0.946238	0.101814	1.07312	0.3848	0.256321	0.253809	0.844398	0.755773	0.688314	0.63446	0.8885	0.955738	FALSE
MS_IMP_BC	P01714	LV319	IGLV3-19	2	0.202935	1.15104	-0.0226802	0.984402	-0.139368	0.907917	0.367822	0.261364	0.331053	0.581139	0.930849	0.673766	0.582176	0.9005	0.966036	FALSE
MS_IMP_BC	Q10588	BST1	BST1	2	0.0395641	1.0278	-0.0769662	0.948049	0.012445	1.00866	0.184946	0.142189	0.141145	0.830608	0.588304	0.929741	0.567936	0.903732	0.966896	FALSE
MS_IMP_BC	P48637	GSHB	GSS	1	-0.0195945	0.98651	-0.124747	0.917165	-0.0587447	0.960099	0.226733	0.174971	0.163588	0.931132	0.47587	0.719519	0.516701	0.915207	0.976548	FALSE
MS_IMP_BC	Q3ZCW2	LEGL	LGALSL	2	0.00119798	1.00083	0.122273	1.08845	0.160733	1.11785	0.252541	0.234809	0.369895	0.996215	0.602553	0.663899	0.49227	0.920586	0.977306	FALSE
MS_IMP_BC	Q8IXL6	FA20C	FAM20C	2	0.0246967	1.01727	-0.0363844	0.975096	-0.0140719	0.990294	0.082659	0.0760769	0.0945263	0.765109	0.632467	0.881658	0.491161	0.920829	0.977306	FALSE
MS_IMP_BC	A0A075B7D0	A0A075B7D0	IGHV1OR15-1	1	-0.16413	0.892467	-0.231939	0.85149	-0.152986	0.899387	0.334616	0.402863	0.345286	0.623779	0.5648	0.657716	0.476904	0.923935	0.977995	FALSE
MS_IMP_BC	P40197	GPV	GP5	6	0.0145515	1.01014	0.0314578	1.02204	-0.0427929	0.970774	0.124068	0.0930216	0.111841	0.906634	0.73523	0.702001	0.4652	0.926467	0.978074	FALSE
MS_IMP_BC	Q13103	SPP24	SPP2	3	0.0356822	1.02504	-0.0722279	0.951168	0.0142512	1.00993	0.163644	0.1483	0.137486	0.827392	0.626231	0.917443	0.430857	0.933797	0.980333	FALSE
MS_IMP_BC	P21291	CSRP1	CSRP1	1	0.106207	1.07639	-0.0140307	0.990322	0.0174415	1.01216	0.188357	0.147685	0.213584	0.572851	0.924312	0.934916	0.425736	0.934876	0.980333	FALSE
MS_IMP_BC	P02748	CO9	C9	17	-0.112929	0.924709	0.00650901	1.00452	-0.0196885	0.986446	0.186372	0.127686	0.085387	0.544559	0.959344	0.817642	0.411903	0.937773	0.980333	FALSE
MS_IMP_BC	P04406	G3P	GAPDH	1	0.0971782	1.06968	0.0175181	1.01222	-0.0013052	0.999096	0.166498	0.189652	0.236174	0.559449	0.926404	0.995591	0.408604	0.938459	0.980333	FALSE
MS_IMP_BC	P09668	CATH	CTSH	1	0.0984526	1.07062	-0.0401951	0.972523	-0.105434	0.929525	0.312177	0.185576	0.26198	0.752478	0.828523	0.687353	0.3733	0.945701	0.983667	FALSE
MS_IMP_BC	P0CG04	IGLC1	IGLC1	1	0.090766	1.06494	-0.000506403	0.999649	0.0291341	1.0204	0.162607	0.234254	0.209313	0.576713	0.998275	0.889301	0.368875	0.946594	0.983667	FALSE
MS_IMP_BC	P00751	CFAB	CFB	23	0.0228285	1.01595	0.0176457	1.01231	-0.0225522	0.98449	0.113344	0.0895325	0.0554698	0.840379	0.84376	0.684326	0.34066	0.952208	0.985465	FALSE
MS_IMP_BC	O00151	PDLI1	PDLIM1	3	0.0909948	1.0651	0.0258282	1.01806	-0.0226694	0.98441	0.184111	0.196322	0.265788	0.621138	0.895332	0.93203	0.325745	0.955116	0.985465	FALSE
MS_IMP_BC	A0A0C4DH68	KV224	IGKV2-24	1	-0.0330429	0.977357	-0.0016899	0.998829	-0.13689	0.909477	0.302843	0.395541	0.266252	0.913116	0.996591	0.607156	0.32245	0.955752	0.985465	FALSE
MS_IMP_BC	P01011	AACT	SERPINA3	19	-0.0142182	0.990193	-0.043634	0.970208	-0.000979628	0.999321	0.12404	0.0877161	0.075297	0.908742	0.618874	0.98962	0.280542	0.963646	0.991036	FALSE
MS_IMP_BC	P06312	KV401	IGKV4-1	1	0.0211076	1.01474	0.0231316	1.01616	-0.149625	0.901484	0.36797	0.291562	0.341863	0.954256	0.936765	0.661621	0.255836	0.968109	0.99116	FALSE
MS_IMP_BC	P50552	VASP	VASP	3	0.0588183	1.04161	0.0092674	1.00644	0.0556877	1.03935	0.138784	0.126602	0.190826	0.671703	0.941646	0.770421	0.252234	0.968747	0.99116	FALSE
MS_IMP_BC	P05362	ICAM1	ICAM1	2	0.0153808	1.01072	0.0137	1.00954	-0.0251952	0.982688	0.113413	0.107864	0.0781107	0.892124	0.898931	0.74703	0.209555	0.976032	0.995792	FALSE
MS_IMP_BC	Q9BTY2	FUCO2	FUCA2	1	0.0249596	1.01745	-0.0651178	0.955867	-0.0885401	0.940474	0.469081	0.236333	0.247492	0.957565	0.782906	0.72053	0.179158	0.980882	0.995792	FALSE
MS_IMP_BC	A0A0J9YY99	A0A0J9YY99	NA	1	0.0128996	1.00898	-0.0884881	0.940508	0.020172	1.01408	0.289524	0.286963	0.275331	0.964462	0.757808	0.941596	0.151809	0.984966	0.995792	FALSE
MS_IMP_BC	P22897	MRC1	MRC1	1	-0.0603834	0.959009	-0.0476017	0.967543	-0.00513847	0.996445	0.204665	0.173462	0.143205	0.767967	0.783761	0.971377	0.151003	0.985082	0.995792	FALSE
MS_IMP_BC	P04066	FUCO	FUCA1	1	0.111564	1.0804	0.0116024	1.00807	-0.0304997	0.979081	0.392803	0.215602	0.218273	0.776394	0.957083	0.888872	0.131944	0.987746	0.995792	FALSE
MS_IMP_BC	P01704	LV214	IGLV2-14	1	-0.0188619	0.987011	0.0292346	1.02047	0.131571	1.09549	0.426891	0.380867	0.446719	0.964757	0.938816	0.768355	0.127934	0.988286	0.995792	FALSE
MS_IMP_BC	Q08380	LG3BP	LGALS3BP	14	-0.0317812	0.978212	-0.0406142	0.972241	-0.0504218	0.965654	0.150536	0.202814	0.203994	0.832793	0.841282	0.804775	0.0957045	0.992348	0.99736	FALSE
MS_IMP_BC	Q86YW5	TRML1	TREML1	2	-0.031265	0.978562	-0.00216546	0.9985	-0.00522004	0.996388	0.119631	0.0886188	0.095358	0.793825	0.980505	0.956344	0.0729002	0.994878	0.997384	FALSE
MS_IMP_BC	A0A075B6H9	LV469	IGLV4-69	1	0.0315679	1.02212	-0.0158054	0.989104	-0.0120076	0.991712	0.386182	0.369112	0.348428	0.934851	0.965845	0.972509	0.0164831	0.99944	0.99944	FALSE

## Sheet: Suppelment Table 2
ID_orig	target	description	APOEE2Est	APOEE2SDE	APOEE2P.val	APOEE4Est	APOEE4SDE	APOEE4P.val	ID	APOEE2Est (age adjusted)
ENSG00000000419.14	DPM1	dolichyl-phosphate mannosyltransferase subunit 1, catalytic [Source:HGNC Symbol;Acc:HGNC:3005]	0.0435114	0.0275519	0.114553	-0.067812	0.0251436	0.00709912	ENSG00000000419	0.0385152
ENSG00000000457.14	SCYL3	SCY1 like pseudokinase 3 [Source:HGNC Symbol;Acc:HGNC:19285]	0.00879199	0.0200366	0.660892	-0.0394326	0.0182853	0.0312493	ENSG00000000457	0.00872894
ENSG00000000460.17	C1orf112	chromosome 1 open reading frame 112 [Source:HGNC Symbol;Acc:HGNC:25565]	0.0274292	0.0327186	0.402016	-0.00600851	0.0298587	0.840553	ENSG00000000460	0.0288119
ENSG00000000938.13	FGR	FGR proto-oncogene, Src family tyrosine kinase [Source:HGNC Symbol;Acc:HGNC:3697]	-0.00610288	0.0261085	0.81522	0.00918371	0.0238264	0.699981	ENSG00000000938	-0.0159731
ENSG00000001036.14	FUCA2	alpha-L-fucosidase 2 [Source:HGNC Symbol;Acc:HGNC:4008]	-0.00196389	0.0341255	0.954118	0.0214882	0.0311427	0.490338	ENSG00000001036	-0.018664
ENSG00000001084.13	GCLC	glutamate-cysteine ligase catalytic subunit [Source:HGNC Symbol;Acc:HGNC:4311]	0.0449693	0.0373902	0.229338	0.05543	0.034122	0.10455	ENSG00000001084	0.0464576
ENSG00000001167.15	NFYA	nuclear transcription factor Y subunit alpha [Source:HGNC Symbol;Acc:HGNC:7804]	-0.040739	0.0209505	0.0520732	0.00373913	0.0191192	0.844982	ENSG00000001167	-0.036661
ENSG00000001461.17	NIPAL3	NIPA like domain containing 3 [Source:HGNC Symbol;Acc:HGNC:25233]	-0.0219198	0.0260092	0.399531	-0.0195588	0.0237358	0.410098	ENSG00000001461	-0.00298265
ENSG00000001497.18	LAS1L	LAS1 like ribosome biogenesis factor [Source:HGNC Symbol;Acc:HGNC:25726]	-0.0337119	0.0215429	0.117888	0.0214621	0.0196599	0.275207	ENSG00000001497	-0.0206067
ENSG00000001561.7	ENPP4	ectonucleotide pyrophosphatase/phosphodiesterase 4 [Source:HGNC Symbol;Acc:HGNC:3359]	0.16488	0.0457938	0.000331131	-0.0529483	0.0417911	0.20542	ENSG00000001561	0.154176
ENSG00000001629.10	ANKIB1	ankyrin repeat and IBR domain containing 1 [Source:HGNC Symbol;Acc:HGNC:22215]	0.0478328	0.0310594	0.123824	-0.0236996	0.0283446	0.403258	ENSG00000001629	0.0530595
ENSG00000001631.16	KRIT1	KRIT1 ankyrin repeat containing [Source:HGNC Symbol;Acc:HGNC:1573]	0.0392447	0.0236785	0.0977111	-0.0170909	0.0216088	0.429153	ENSG00000001631	0.0401319
ENSG00000002016.18	RAD52	RAD52 homolog, DNA repair protein [Source:HGNC Symbol;Acc:HGNC:9824]	-0.0332342	0.0267977	0.215159	-0.0202259	0.0244554	0.408379	ENSG00000002016	-0.0313791
ENSG00000002330.14	BAD	BCL2 associated agonist of cell death [Source:HGNC Symbol;Acc:HGNC:936]	0.0244813	0.0247646	0.323086	-0.0301722	0.0226	0.182123	ENSG00000002330	0.0139072
ENSG00000002549.13	LAP3	leucine aminopeptidase 3 [Source:HGNC Symbol;Acc:HGNC:18449]	0.10473	0.0513039	0.0414416	0.0451603	0.0468195	0.334967	ENSG00000002549	0.0807565
ENSG00000002586.20	CD99	CD99 molecule (Xg blood group) [Source:HGNC Symbol;Acc:HGNC:7082]	0.0485796	0.0236536	0.0402211	0.0205161	0.0215861	0.342092	ENSG00000002586	0.03838
ENSG00000002586.20_PAR_Y	CD99	CD99 molecule (Xg blood group) [Source:HGNC Symbol;Acc:HGNC:7082]	0.0485796	0.0236536	0.0402211	0.0205161	0.0215861	0.342092	ENSG00000002586	0.03838
ENSG00000002822.16	MAD1L1	mitotic arrest deficient 1 like 1 [Source:HGNC Symbol;Acc:HGNC:6762]	-0.0150733	0.0337743	0.655467	0.0485384	0.0308221	0.115579	ENSG00000002822	-0.00886063
ENSG00000002834.18	LASP1	LIM and SH3 protein 1 [Source:HGNC Symbol;Acc:HGNC:6513]	-0.0490807	0.0214233	0.0221434	-0.00535105	0.0195507	0.784363	ENSG00000002834	-0.0551298
ENSG00000002919.15	SNX11	sorting nexin 11 [Source:HGNC Symbol;Acc:HGNC:14975]	-0.00954784	0.0207974	0.646258	-0.0263503	0.0189796	0.1653	ENSG00000002919	-0.0181641
ENSG00000002933.9	TMEM176A	transmembrane protein 176A [Source:HGNC Symbol;Acc:HGNC:24930]	-0.0585427	0.158591	0.712089	0.268289	0.144729	0.0640323	ENSG00000002933	-0.09238
ENSG00000003056.8	M6PR	mannose-6-phosphate receptor, cation dependent [Source:HGNC Symbol;Acc:HGNC:6752]	-0.0109585	0.0209421	0.600884	0.022464	0.0191116	0.240072	ENSG00000003056	-0.00733258
ENSG00000003393.16	ALS2	alsin Rho guanine nucleotide exchange factor ALS2 [Source:HGNC Symbol;Acc:HGNC:443]	0.00679807	0.0212237	0.748795	-0.0198804	0.0193686	0.304907	ENSG00000003393	0.0024777
ENSG00000003400.15	CASP10	caspase 10 [Source:HGNC Symbol;Acc:HGNC:1500]	0.0119818	0.0276038	0.664323	0.015562	0.025191	0.536856	ENSG00000003400	0.0142542
ENSG00000003402.20	CFLAR	CASP8 and FADD like apoptosis regulator [Source:HGNC Symbol;Acc:HGNC:1876]	-0.0416213	0.0290841	0.152682	-0.049088	0.0265419	0.0646486	ENSG00000003402	-0.0570801
ENSG00000003509.16	NDUFAF7	NADH:ubiquinone oxidoreductase complex assembly factor 7 [Source:HGNC Symbol;Acc:HGNC:28816]	-0.0108882	0.0268403	0.685064	-0.0529498	0.0244943	0.0308452	ENSG00000003509	-0.00649674
ENSG00000003756.17	RBM5	RNA binding motif protein 5 [Source:HGNC Symbol;Acc:HGNC:9902]	-0.0350496	0.0135277	0.00969184	-0.00277778	0.0123452	0.822013	ENSG00000003756	-0.0340836
ENSG00000004059.11	ARF5	ADP ribosylation factor 5 [Source:HGNC Symbol;Acc:HGNC:658]	0.00282839	0.0183405	0.877467	0.00628305	0.0167374	0.70744	ENSG00000004059	-0.00367178
ENSG00000004139.14	SARM1	sterile alpha and TIR motif containing 1 [Source:HGNC Symbol;Acc:HGNC:17074]	-0.0117892	0.0294877	0.689378	0.0185102	0.0269103	0.491688	ENSG00000004139	-0.00122588
ENSG00000004142.12	POLDIP2	DNA polymerase delta interacting protein 2 [Source:HGNC Symbol;Acc:HGNC:23781]	0.0336434	0.0152349	0.0274189	0.0223921	0.0139033	0.107548	ENSG00000004142	0.0371954
ENSG00000004399.13	PLXND1	plexin D1 [Source:HGNC Symbol;Acc:HGNC:9107]	-0.0532063	0.0343567	0.121742	0.0323929	0.0313537	0.301753	ENSG00000004399	-0.0643586
ENSG00000004455.17	AK2	adenylate kinase 2 [Source:HGNC Symbol;Acc:HGNC:362]	0.00542601	0.0194471	0.780284	-0.00330456	0.0177473	0.85232	ENSG00000004455	0.00626819
ENSG00000004468.13	CD38	CD38 molecule [Source:HGNC Symbol;Acc:HGNC:1667]	0.0435765	0.0403432	0.280304	0.0308732	0.0368169	0.40189	ENSG00000004468	0.0438044
ENSG00000004478.8	FKBP4	FKBP prolyl isomerase 4 [Source:HGNC Symbol;Acc:HGNC:3720]	-0.0370749	0.0244183	0.129207	0.00984602	0.0222839	0.658685	ENSG00000004478	-0.0263829
ENSG00000004487.17	KDM1A	lysine demethylase 1A [Source:HGNC Symbol;Acc:HGNC:29079]	-0.012444	0.0199886	0.533703	0.00667608	0.0182415	0.714445	ENSG00000004487	-0.004774
ENSG00000004534.15	RBM6	RNA binding motif protein 6 [Source:HGNC Symbol;Acc:HGNC:9903]	-0.0483043	0.0212888	0.0234525	-0.0109852	0.019428	0.571891	ENSG00000004534	-0.0476975
ENSG00000004660.15	CAMKK1	calcium/calmodulin dependent protein kinase kinase 1 [Source:HGNC Symbol;Acc:HGNC:1469]	-0.0873378	0.0363817	0.0165261	-0.0337804	0.0332016	0.309161	ENSG00000004660	-0.0900779
ENSG00000004700.16	RECQL	RecQ like helicase [Source:HGNC Symbol;Acc:HGNC:9948]	0.102518	0.0333779	0.00218018	-0.0688035	0.0304604	0.0240831	ENSG00000004700	0.0987548
ENSG00000004766.17	VPS50	VPS50 subunit of EARP/GARPII complex [Source:HGNC Symbol;Acc:HGNC:25956]	0.0729856	0.0363703	0.0450109	0.00670017	0.0331912	0.840057	ENSG00000004766	0.0784476
ENSG00000004777.18	ARHGAP33	Rho GTPase activating protein 33 [Source:HGNC Symbol;Acc:HGNC:23085]	-0.000729691	0.050872	0.988558	0.0815331	0.0464254	0.0793169	ENSG00000004777	0.0034802
ENSG00000004799.8	PDK4	pyruvate dehydrogenase kinase 4 [Source:HGNC Symbol;Acc:HGNC:8812]	0.105446	0.0472571	0.0258518	0.0296798	0.0431265	0.491464	ENSG00000004799	0.0764881
ENSG00000004897.12	CDC27	cell division cycle 27 [Source:HGNC Symbol;Acc:HGNC:1728]	0.097196	0.0342882	0.00466737	0.042415	0.0312912	0.175526	ENSG00000004897	0.0995007
ENSG00000004939.16	SLC4A1	solute carrier family 4 member 1 (Diego blood group) [Source:HGNC Symbol;Acc:HGNC:11027]	0.167569	0.0895846	0.0616656	0.0241352	0.0817542	0.767881	ENSG00000004939	0.187439
ENSG00000004961.15	HCCS	holocytochrome c synthase [Source:HGNC Symbol;Acc:HGNC:4837]	0.0447189	0.0263608	0.0900771	-0.0239113	0.0240566	0.320451	ENSG00000004961	0.0419548
ENSG00000004975.12	DVL2	dishevelled segment polarity protein 2 [Source:HGNC Symbol;Acc:HGNC:3086]	-0.0350713	0.021589	0.104543	0.0178219	0.019702	0.365881	ENSG00000004975	-0.029886
ENSG00000005007.13	UPF1	UPF1 RNA helicase and ATPase [Source:HGNC Symbol;Acc:HGNC:9962]	-0.0372009	0.0221333	0.0930796	0.034655	0.0201987	0.0864845	ENSG00000005007	-0.0430264
ENSG00000005020.13	SKAP2	src kinase associated phosphoprotein 2 [Source:HGNC Symbol;Acc:HGNC:15687]	-0.102433	0.0473801	0.0308282	-0.0550916	0.0432387	0.202875	ENSG00000005020	-0.116817
ENSG00000005022.6	SLC25A5	solute carrier family 25 member 5 [Source:HGNC Symbol;Acc:HGNC:10991]	-0.0116352	0.0199613	0.560082	0.0127704	0.0182165	0.483422	ENSG00000005022	-0.0119562
ENSG00000005059.16	MCUB	mitochondrial calcium uniporter dominant negative subunit beta [Source:HGNC Symbol;Acc:HGNC:26076]	-0.00335047	0.03463	0.922941	0.0110187	0.0316031	0.727408	ENSG00000005059	0.00466351
ENSG00000005075.15	POLR2J	RNA polymerase II subunit J [Source:HGNC Symbol;Acc:HGNC:9197]	0.0286397	0.0263158	0.276685	-0.024502	0.0240156	0.307821	ENSG00000005075	0.0109442
ENSG00000005100.13	DHX33	DEAH-box helicase 33 [Source:HGNC Symbol;Acc:HGNC:16718]	-0.0216327	0.0195819	0.269508	0.0226393	0.0178703	0.205458	ENSG00000005100	-0.016566
ENSG00000005156.12	LIG3	DNA ligase 3 [Source:HGNC Symbol;Acc:HGNC:6600]	-0.0219882	0.0204081	0.281516	0.00226892	0.0186243	0.903058	ENSG00000005156	-0.0167348
ENSG00000005175.10	RPAP3	RNA polymerase II associated protein 3 [Source:HGNC Symbol;Acc:HGNC:26151]	0.0766591	0.0374026	0.040633	-0.0551156	0.0341333	0.106647	ENSG00000005175	0.0770369
ENSG00000005187.12	ACSM3	acyl-CoA synthetase medium chain family member 3 [Source:HGNC Symbol;Acc:HGNC:10522]	0.00546953	0.0457609	0.904881	0.0136958	0.0417611	0.743005	ENSG00000005187	0.0138354
ENSG00000005194.15	CIAPIN1	cytokine induced apoptosis inhibitor 1 [Source:HGNC Symbol;Acc:HGNC:28050]	0.0149593	0.021565	0.488019	0.0116214	0.01968	0.554959	ENSG00000005194	0.0241157
ENSG00000005206.17	SPPL2B	signal peptide peptidase like 2B [Source:HGNC Symbol;Acc:HGNC:30627]	-0.0413753	0.0247914	0.0954015	0.0592615	0.0226244	0.00892532	ENSG00000005206	-0.0278346
ENSG00000005238.20	ATOSB	atos homolog B [Source:HGNC Symbol;Acc:HGNC:25666]	0.0388837	0.0345054	0.260025	-0.000411959	0.0314894	0.989564	ENSG00000005238	0.0383353
ENSG00000005249.13	PRKAR2B	protein kinase cAMP-dependent type II regulatory subunit beta [Source:HGNC Symbol;Acc:HGNC:9392]	0.119232	0.0600138	0.0471878	-0.00224444	0.0547681	0.967318	ENSG00000005249	0.115383
ENSG00000005302.19	MSL3	MSL complex subunit 3 [Source:HGNC Symbol;Acc:HGNC:7370]	-0.0113213	0.0228899	0.620978	-0.0495623	0.0208891	0.0178252	ENSG00000005302	-0.016783
ENSG00000005339.15	CREBBP	CREB binding protein [Source:HGNC Symbol;Acc:HGNC:2348]	-0.0582303	0.0260113	0.025369	0.00943094	0.0237378	0.691222	ENSG00000005339	-0.0621427
ENSG00000005379.17	TSPOAP1	TSPO associated protein 1 [Source:HGNC Symbol;Acc:HGNC:16831]	0.10748	0.0474469	0.0236818	0.0667682	0.0432997	0.123348	ENSG00000005379	0.0884829
ENSG00000005381.8	MPO	myeloperoxidase [Source:HGNC Symbol;Acc:HGNC:7218]	0.064765	0.0828157	0.434354	-0.000986899	0.075577	0.989584	ENSG00000005381	0.0476721
ENSG00000005436.14	GCFC2	GC-rich sequence DNA-binding factor 2 [Source:HGNC Symbol;Acc:HGNC:1317]	0.00125728	0.0437952	0.977102	-0.0212305	0.0399672	0.595383	ENSG00000005436	0.00717616
ENSG00000005483.21	KMT2E	lysine methyltransferase 2E (inactive) [Source:HGNC Symbol;Acc:HGNC:18541]	0.011132	0.0164051	0.497547	0.00946629	0.0149712	0.527316	ENSG00000005483	0.0102821
ENSG00000005486.17	RHBDD2	rhomboid domain containing 2 [Source:HGNC Symbol;Acc:HGNC:23082]	-0.0377353	0.0197213	0.0559402	0.0154464	0.0179975	0.390931	ENSG00000005486	-0.0365759
ENSG00000005700.15	IBTK	inhibitor of Bruton tyrosine kinase [Source:HGNC Symbol;Acc:HGNC:17853]	0.045671	0.0280091	0.103253	-0.0144048	0.0255608	0.57317	ENSG00000005700	0.0488233
ENSG00000005801.18	ZNF195	zinc finger protein 195 [Source:HGNC Symbol;Acc:HGNC:12986]	0.0181951	0.0313142	0.561321	-0.000769992	0.0285771	0.978509	ENSG00000005801	0.0248487
ENSG00000005810.19	MYCBP2	MYC binding protein 2 [Source:HGNC Symbol;Acc:HGNC:23386]	0.0294159	0.0227094	0.19547	0.0015949	0.0207244	0.938671	ENSG00000005810	0.023186
ENSG00000005812.11	FBXL3	F-box and leucine rich repeat protein 3 [Source:HGNC Symbol;Acc:HGNC:13599]	-0.00277498	0.0191498	0.884808	-0.0265882	0.017476	0.128431	ENSG00000005812	-0.00870264
ENSG00000005844.19	ITGAL	integrin subunit alpha L [Source:HGNC Symbol;Acc:HGNC:6148]	0.00531357	0.0260868	0.838633	0.0273056	0.0238066	0.25163	ENSG00000005844	0.00172045
ENSG00000005882.12	PDK2	pyruvate dehydrogenase kinase 2 [Source:HGNC Symbol;Acc:HGNC:8810]	-0.0821841	0.0359521	0.0224392	0.0134015	0.0328096	0.68301	ENSG00000005882	-0.0688819
ENSG00000005889.16	ZFX	zinc finger protein X-linked [Source:HGNC Symbol;Acc:HGNC:12869]	-0.0513285	0.0307853	0.0957252	-0.0349959	0.0280944	0.213144	ENSG00000005889	-0.0526476
ENSG00000005893.16	LAMP2	lysosomal associated membrane protein 2 [Source:HGNC Symbol;Acc:HGNC:6501]	-0.0403002	0.0333603	0.227285	-0.0110701	0.0304444	0.716209	ENSG00000005893	-0.0501195
ENSG00000005961.19	ITGA2B	integrin subunit alpha 2b [Source:HGNC Symbol;Acc:HGNC:6138]	0.0461981	0.0878484	0.59907	0.128567	0.0801697	0.109057	ENSG00000005961	0.0271691
ENSG00000006007.12	GDE1	glycerophosphodiester phosphodiesterase 1 [Source:HGNC Symbol;Acc:HGNC:29644]	0.0474216	0.0295871	0.109257	-0.0150588	0.0270009	0.577148	ENSG00000006007	0.041863
ENSG00000006015.18	REX1BD	required for excision 1-B domain containing [Source:HGNC Symbol;Acc:HGNC:26098]	-0.0459211	0.0209865	0.0288609	-0.00516088	0.0191521	0.787618	ENSG00000006015	-0.0485293
ENSG00000006025.12	OSBPL7	oxysterol binding protein like 7 [Source:HGNC Symbol;Acc:HGNC:16387]	0.00022798	0.0304923	0.994036	0.0211703	0.0278271	0.446943	ENSG00000006025	0.00412041
ENSG00000006062.18	MAP3K14	mitogen-activated protein kinase kinase kinase 14 [Source:HGNC Symbol;Acc:HGNC:6853]	-0.0335063	0.0147443	0.0232408	0.0111916	0.0134556	0.405725	ENSG00000006062	-0.0286679
ENSG00000006118.15	TMEM132A	transmembrane protein 132A [Source:HGNC Symbol;Acc:HGNC:31092]	-0.0227191	0.0312891	0.467924	-0.0533979	0.0285542	0.0617298	ENSG00000006118	-0.0379888
ENSG00000006125.18	AP2B1	adaptor related protein complex 2 subunit beta 1 [Source:HGNC Symbol;Acc:HGNC:563]	0.053179	0.0240613	0.0272912	0.0304666	0.0219582	0.165563	ENSG00000006125	0.0595942
ENSG00000006194.10	ZNF263	zinc finger protein 263 [Source:HGNC Symbol;Acc:HGNC:13056]	0.0216673	0.0186617	0.245861	0.0108469	0.0170305	0.52431	ENSG00000006194	0.0304334
ENSG00000006282.21	SPATA20	spermatogenesis associated 20 [Source:HGNC Symbol;Acc:HGNC:26125]	0.051367	0.0615043	0.403791	0.00519595	0.0561283	0.926259	ENSG00000006282	0.0438583
ENSG00000006432.16	MAP3K9	mitogen-activated protein kinase kinase kinase 9 [Source:HGNC Symbol;Acc:HGNC:6861]	-0.0508014	0.0467064	0.276965	-0.0207939	0.0426239	0.625752	ENSG00000006432	-0.0295662
ENSG00000006451.8	RALA	RAS like proto-oncogene A [Source:HGNC Symbol;Acc:HGNC:9839]	-0.000127395	0.0248434	0.995909	0.00116406	0.0226719	0.959061	ENSG00000006451	0.0102122
ENSG00000006453.14	BAIAP2L1	BAR/IMD domain containing adaptor protein 2 like 1 [Source:HGNC Symbol;Acc:HGNC:21649]	-0.0693248	0.0303279	0.0224445	-0.0415148	0.027677	0.133895	ENSG00000006453	-0.0817517
ENSG00000006459.11	KDM7A	lysine demethylase 7A [Source:HGNC Symbol;Acc:HGNC:22224]	-0.0199417	0.0241549	0.409215	-0.021342	0.0220435	0.33316	ENSG00000006459	-0.0264671
ENSG00000006530.18	AGK	acylglycerol kinase [Source:HGNC Symbol;Acc:HGNC:21869]	0.0257168	0.0256727	0.316691	0.000312015	0.0234287	0.989377	ENSG00000006530	0.0319588
ENSG00000006534.16	ALDH3B1	aldehyde dehydrogenase 3 family member B1 [Source:HGNC Symbol;Acc:HGNC:410]	-0.000379322	0.0301481	0.989963	0.0601158	0.0275129	0.0290894	ENSG00000006534	-0.0130525
ENSG00000006555.11	TTC22	tetratricopeptide repeat domain 22 [Source:HGNC Symbol;Acc:HGNC:26067]	0.0361771	0.028739	0.208351	0.0113058	0.0262269	0.666493	ENSG00000006555	0.0287661
ENSG00000006576.16	PHTF2	putative homeodomain transcription factor 2 [Source:HGNC Symbol;Acc:HGNC:13411]	0.0635154	0.0297697	0.0330898	-0.025626	0.0271676	0.345748	ENSG00000006576	0.0654058
ENSG00000006607.14	FARP2	FERM, ARH/RhoGEF and pleckstrin domain protein 2 [Source:HGNC Symbol;Acc:HGNC:16460]	0.00873061	0.0346627	0.801184	0.0895319	0.0316329	0.00473063	ENSG00000006607	0.0184104
ENSG00000006638.13	TBXA2R	thromboxane A2 receptor [Source:HGNC Symbol;Acc:HGNC:11608]	-0.06972	0.0529034	0.187808	0.0563626	0.0482792	0.243279	ENSG00000006638	-0.0461559
ENSG00000006652.15	IFRD1	interferon related developmental regulator 1 [Source:HGNC Symbol;Acc:HGNC:5456]	-0.0243706	0.0403931	0.546405	-0.115273	0.0368624	0.00180962	ENSG00000006652	-0.0425942
ENSG00000006695.12	COX10	cytochrome c oxidase assembly factor heme A:farnesyltransferase COX10 [Source:HGNC Symbol;Acc:HGNC:2260]	0.0222487	0.0274209	0.417317	0.0254573	0.0250241	0.309219	ENSG00000006695	0.0339517
ENSG00000006712.15	PAF1	PAF1 homolog, Paf1/RNA polymerase II complex component [Source:HGNC Symbol;Acc:HGNC:25459]	-0.052347	0.0247402	0.0345704	0.039377	0.0225777	0.0814151	ENSG00000006712	-0.0485011
ENSG00000006715.16	VPS41	VPS41 subunit of HOPS complex [Source:HGNC Symbol;Acc:HGNC:12713]	0.0386566	0.0247916	0.119209	0.0155196	0.0226246	0.492877	ENSG00000006715	0.0349646
ENSG00000006744.19	ELAC2	elaC ribonuclease Z 2 [Source:HGNC Symbol;Acc:HGNC:14198]	-0.0342851	0.0222206	0.123119	0.0454317	0.0202783	0.0252544	ENSG00000006744	-0.0257948
ENSG00000006756.16	ARSD	arylsulfatase D [Source:HGNC Symbol;Acc:HGNC:717]	-0.0840278	0.0368052	0.0226093	0.0461885	0.0335881	0.169354	ENSG00000006756	-0.101592
ENSG00000006831.10	ADIPOR2	adiponectin receptor 2 [Source:HGNC Symbol;Acc:HGNC:24041]	0.0424038	0.0185565	0.0224871	0.00489938	0.0169345	0.772394	ENSG00000006831	0.0354241
ENSG00000007047.15	MARK4	microtubule affinity regulating kinase 4 [Source:HGNC Symbol;Acc:HGNC:13538]	0.0188255	0.028775	0.513094	0.0227398	0.0262598	0.386696	ENSG00000007047	0.013118
ENSG00000007080.11	CCDC124	coiled-coil domain containing 124 [Source:HGNC Symbol;Acc:HGNC:25171]	0.0510132	0.0288866	0.0776641	0.0410329	0.0263617	0.119856	ENSG00000007080	0.0464302
ENSG00000007129.18	CEACAM21	CEA cell adhesion molecule 21 [Source:HGNC Symbol;Acc:HGNC:28834]	-0.0138899	0.0301705	0.64533	-0.0501831	0.0275334	0.0686187	ENSG00000007129	-0.0101714
ENSG00000007168.14	PAFAH1B1	platelet activating factor acetylhydrolase 1b regulatory subunit 1 [Source:HGNC Symbol;Acc:HGNC:8574]	0.0204194	0.0139348	0.143096	-0.00349655	0.0127168	0.783399	ENSG00000007168	0.016416
ENSG00000007202.15	BLTP2	bridge-like lipid transfer protein family member 2 [Source:HGNC Symbol;Acc:HGNC:28960]	-0.0259946	0.0195838	0.184654	0.0457707	0.017872	0.0105629	ENSG00000007202	-0.0261883
ENSG00000007237.19	GAS7	growth arrest specific 7 [Source:HGNC Symbol;Acc:HGNC:4169]	0.00947876	0.0368032	0.796798	0.0305707	0.0335863	0.362901	ENSG00000007237	-0.00570432
ENSG00000007264.15	MATK	megakaryocyte-associated tyrosine kinase [Source:HGNC Symbol;Acc:HGNC:6906]	0.0534591	0.0471277	0.256886	0.0140821	0.0430084	0.743405	ENSG00000007264	0.0354257
ENSG00000007312.13	CD79B	CD79b molecule [Source:HGNC Symbol;Acc:HGNC:1699]	-0.102926	0.0548842	0.0610001	0.0324797	0.0500869	0.516812	ENSG00000007312	-0.0638198
ENSG00000007341.19	ST7L	suppression of tumorigenicity 7 like [Source:HGNC Symbol;Acc:HGNC:18441]	-0.000404884	0.0214429	0.984939	-0.0532717	0.0195686	0.00658067	ENSG00000007341	-0.00177267
ENSG00000007350.17	TKTL1	transketolase like 1 [Source:HGNC Symbol;Acc:HGNC:11835]	-0.0237083	0.0771396	0.758638	0.0240475	0.070397	0.732716	ENSG00000007350	-0.0236593
ENSG00000007376.8	RPUSD1	RNA pseudouridine synthase domain containing 1 [Source:HGNC Symbol;Acc:HGNC:14173]	-0.038112	0.0177467	0.0319574	0.00588399	0.0161955	0.71644	ENSG00000007376	-0.0443277
ENSG00000007392.17	LUC7L	LUC7 like [Source:HGNC Symbol;Acc:HGNC:6723]	0.00331269	0.0205108	0.871721	-0.00772898	0.018718	0.679745	ENSG00000007392	0.0103202
ENSG00000007402.12	CACNA2D2	calcium voltage-gated channel auxiliary subunit alpha2delta 2 [Source:HGNC Symbol;Acc:HGNC:1400]	0.0740199	0.0630316	0.240505	-0.0171577	0.0575221	0.765543	ENSG00000007402	0.0434184
ENSG00000007516.14	BAIAP3	BAI1 associated protein 3 [Source:HGNC Symbol;Acc:HGNC:948]	0.0136775	0.0586139	0.815532	0.0656708	0.0534906	0.219807	ENSG00000007516	0.0198838
ENSG00000007520.4	TSR3	TSR3 ribosome maturation factor [Source:HGNC Symbol;Acc:HGNC:14175]	0.00476343	0.0213549	0.823528	-0.00570186	0.0194883	0.769897	ENSG00000007520	-0.00116358
ENSG00000007541.17	PIGQ	phosphatidylinositol glycan anchor biosynthesis class Q [Source:HGNC Symbol;Acc:HGNC:14135]	0.0230254	0.0270226	0.394349	0.0161943	0.0246606	0.511515	ENSG00000007541	0.0298436
ENSG00000007545.16	CRAMP1	cramped chromatin regulator homolog 1 [Source:HGNC Symbol;Acc:HGNC:14122]	-0.035613	0.033942	0.294292	0.0386836	0.0309752	0.211971	ENSG00000007545	-0.0310231
ENSG00000007923.16	DNAJC11	DnaJ heat shock protein family (Hsp40) member C11 [Source:HGNC Symbol;Acc:HGNC:25570]	-0.0217583	0.024624	0.377085	0.0190564	0.0224717	0.396604	ENSG00000007923	-0.0176144
ENSG00000007944.15	MYLIP	myosin regulatory light chain interacting protein [Source:HGNC Symbol;Acc:HGNC:21155]	0.0109358	0.0256609	0.670065	-0.0285329	0.0234179	0.223313	ENSG00000007944	0.00133255
ENSG00000007968.7	E2F2	E2F transcription factor 2 [Source:HGNC Symbol;Acc:HGNC:3114]	0.176135	0.069228	0.0110803	0.132142	0.0631769	0.0366911	ENSG00000007968	0.195371
ENSG00000008018.9	PSMB1	proteasome 20S subunit beta 1 [Source:HGNC Symbol;Acc:HGNC:9537]	0.0297727	0.0257003	0.246917	-0.0638691	0.0234539	0.00656341	ENSG00000008018	0.0237169
ENSG00000008083.14	JARID2	jumonji and AT-rich interaction domain containing 2 [Source:HGNC Symbol;Acc:HGNC:6196]	-0.0284013	0.0253726	0.263217	0.0312981	0.0231549	0.176742	ENSG00000008083	-0.0315609
ENSG00000008086.13	CDKL5	cyclin dependent kinase like 5 [Source:HGNC Symbol;Acc:HGNC:11411]	-0.0357838	0.0327894	0.27536	-0.0296808	0.0299234	0.321458	ENSG00000008086	-0.0398919
ENSG00000008128.23	CDK11A	cyclin dependent kinase 11A [Source:HGNC Symbol;Acc:HGNC:1730]	0.0224571	0.0293816	0.444828	-0.00318362	0.0268134	0.905508	ENSG00000008128	0.0187342
ENSG00000008130.15	NADK	NAD kinase [Source:HGNC Symbol;Acc:HGNC:29831]	-0.0501332	0.0330626	0.129715	-0.0119658	0.0301727	0.691752	ENSG00000008130	-0.0602131
ENSG00000008226.20	DLEC1	DLEC1 cilia and flagella associated protein [Source:HGNC Symbol;Acc:HGNC:2899]	0.0205597	0.0316709	0.51636	-0.000802517	0.0289026	0.977853	ENSG00000008226	0.0173484
ENSG00000008256.16	CYTH3	cytohesin 3 [Source:HGNC Symbol;Acc:HGNC:9504]	0.0410449	0.0316021	0.194271	0.0292861	0.0288399	0.310094	ENSG00000008256	0.0438714
ENSG00000008277.15	ADAM22	ADAM metallopeptidase domain 22 [Source:HGNC Symbol;Acc:HGNC:201]	0.030845	0.043816	0.481595	-0.0229365	0.0399861	0.566343	ENSG00000008277	0.0294391
ENSG00000008282.9	SYPL1	synaptophysin like 1 [Source:HGNC Symbol;Acc:HGNC:11507]	-0.0139684	0.0275136	0.611768	0.0243009	0.0251087	0.333332	ENSG00000008282	0.00484655
ENSG00000008283.16	CYB561	cytochrome b561 [Source:HGNC Symbol;Acc:HGNC:2571]	0.0207627	0.0372466	0.577336	0.0184333	0.0339909	0.587717	ENSG00000008283	0.00930391
ENSG00000008294.21	SPAG9	sperm associated antigen 9 [Source:HGNC Symbol;Acc:HGNC:14524]	-0.0591867	0.0284434	0.037667	-0.0253183	0.0259572	0.329574	ENSG00000008294	-0.0637695
ENSG00000008300.17	CELSR3	cadherin EGF LAG seven-pass G-type receptor 3 [Source:HGNC Symbol;Acc:HGNC:3230]	-0.0278063	0.0506223	0.582914	-0.0295906	0.0461975	0.52196	ENSG00000008300	-0.0230184
ENSG00000008323.16	PLEKHG6	pleckstrin homology and RhoGEF domain containing G6 [Source:HGNC Symbol;Acc:HGNC:25562]	-0.0680495	0.0368146	0.0647953	-0.0447496	0.0335968	0.183136	ENSG00000008323	-0.0820576
ENSG00000008382.16	MPND	MPN domain containing [Source:HGNC Symbol;Acc:HGNC:25934]	-0.00569321	0.0307634	0.853211	0.00449053	0.0280745	0.872948	ENSG00000008382	-0.00379021
ENSG00000008405.12	CRY1	cryptochrome circadian regulator 1 [Source:HGNC Symbol;Acc:HGNC:2384]	0.0312934	0.0397732	0.431563	-0.0197165	0.0362967	0.587095	ENSG00000008405	0.0272166
ENSG00000008438.5	PGLYRP1	peptidoglycan recognition protein 1 [Source:HGNC Symbol;Acc:HGNC:8904]	-0.013624	0.0637375	0.830778	-0.0466294	0.0581663	0.422917	ENSG00000008438	-0.0298531
ENSG00000008441.18	NFIX	nuclear factor I X [Source:HGNC Symbol;Acc:HGNC:7788]	0.114226	0.0764528	0.135432	0.0724323	0.0697703	0.299416	ENSG00000008441	0.135452
ENSG00000008513.16	ST3GAL1	ST3 beta-galactoside alpha-2,3-sialyltransferase 1 [Source:HGNC Symbol;Acc:HGNC:10862]	0.00964258	0.0174129	0.579851	0.00064973	0.0158909	0.967393	ENSG00000008513	0.0222368
ENSG00000008516.18	MMP25	matrix metallopeptidase 25 [Source:HGNC Symbol;Acc:HGNC:14246]	-0.134651	0.0532945	0.0116519	-0.0427948	0.0486362	0.379098	ENSG00000008516	-0.151818
ENSG00000008517.19	IL32	interleukin 32 [Source:HGNC Symbol;Acc:HGNC:16830]	0.0174441	0.0356262	0.624481	-0.0391618	0.0325121	0.228633	ENSG00000008517	0.020559
ENSG00000008710.20	PKD1	polycystin 1, transient receptor potential channel interacting [Source:HGNC Symbol;Acc:HGNC:9008]	-0.00553293	0.0302482	0.854895	0.0661643	0.0276043	0.0166936	ENSG00000008710	0.00914468
ENSG00000008838.20	MED24	mediator complex subunit 24 [Source:HGNC Symbol;Acc:HGNC:22963]	-0.00570398	0.0282072	0.839783	0.0581058	0.0257417	0.0241784	ENSG00000008838	0.00421061
ENSG00000008853.17	RHOBTB2	Rho related BTB domain containing 2 [Source:HGNC Symbol;Acc:HGNC:18756]	-0.0162006	0.0338837	0.632651	-0.00599034	0.030922	0.846426	ENSG00000008853	-0.00844679
ENSG00000008869.12	HEATR5B	HEAT repeat containing 5B [Source:HGNC Symbol;Acc:HGNC:29273]	0.0440253	0.019751	0.0260053	0.0155817	0.0180246	0.38751	ENSG00000008869	0.0503117
ENSG00000008952.17	SEC62	SEC62 homolog, preprotein translocation factor [Source:HGNC Symbol;Acc:HGNC:11846]	0.0732109	0.0383387	0.0564356	-0.0603663	0.0349876	0.0847307	ENSG00000008952	0.0704461
ENSG00000008988.11	RPS20	ribosomal protein S20 [Source:HGNC Symbol;Acc:HGNC:10405]	0.0755716	0.0431618	0.080231	-0.0521512	0.0393891	0.185766	ENSG00000008988	0.0800768
ENSG00000009307.16	CSDE1	cold shock domain containing E1 [Source:HGNC Symbol;Acc:HGNC:29905]	0.0439835	0.02146	0.0406333	-0.00939963	0.0195842	0.631347	ENSG00000009307	0.0477264
ENSG00000009335.18	UBE3C	ubiquitin protein ligase E3C [Source:HGNC Symbol;Acc:HGNC:16803]	0.00724458	0.0162623	0.656055	0.0128582	0.0148409	0.386448	ENSG00000009335	0.00772039
ENSG00000009413.16	REV3L	REV3 like, DNA directed polymerase zeta catalytic subunit [Source:HGNC Symbol;Acc:HGNC:9968]	0.0615752	0.0256117	0.0163656	-0.0238027	0.023373	0.308709	ENSG00000009413	0.0623391
ENSG00000009694.13	TENM1	teneurin transmembrane protein 1 [Source:HGNC Symbol;Acc:HGNC:8117]	0.109028	0.0428105	0.0110023	-0.0116984	0.0390686	0.764665	ENSG00000009694	0.103388
ENSG00000009724.17	MASP2	MBL associated serine protease 2 [Source:HGNC Symbol;Acc:HGNC:6902]	-0.0237092	0.0216633	0.273991	0.00582734	0.0197698	0.76823	ENSG00000009724	-0.0146627
ENSG00000009780.16	FAM76A	family with sequence similarity 76 member A [Source:HGNC Symbol;Acc:HGNC:28530]	-0.0334582	0.0290944	0.250388	-0.0314979	0.0265513	0.235748	ENSG00000009780	-0.0355733
ENSG00000009790.15	TRAF3IP3	TRAF3 interacting protein 3 [Source:HGNC Symbol;Acc:HGNC:30766]	-0.0106284	0.0175693	0.545336	-0.0178443	0.0160336	0.265971	ENSG00000009790	-0.000189663
ENSG00000009844.16	VTA1	vesicle trafficking 1 [Source:HGNC Symbol;Acc:HGNC:20954]	0.00934731	0.0373949	0.802661	-0.0172656	0.0341263	0.613001	ENSG00000009844	0.00795527
ENSG00000009954.11	BAZ1B	bromodomain adjacent to zinc finger domain 1B [Source:HGNC Symbol;Acc:HGNC:961]	0.0150656	0.018775	0.42247	0.0424098	0.0171339	0.0134593	ENSG00000009954	0.0203738
ENSG00000010017.13	RANBP9	RAN binding protein 9 [Source:HGNC Symbol;Acc:HGNC:13727]	0.0559562	0.0200337	0.00530705	-0.00463418	0.0182826	0.799947	ENSG00000010017	0.0617157
ENSG00000010030.14	ETV7	ETS variant transcription factor 7 [Source:HGNC Symbol;Acc:HGNC:18160]	-0.00474277	0.104523	0.963816	-0.159382	0.0953864	0.0950115	ENSG00000010030	-0.0485066
ENSG00000010072.16	SPRTN	SprT-like N-terminal domain [Source:HGNC Symbol;Acc:HGNC:25356]	-0.0429329	0.0254618	0.0920342	-0.00238262	0.0232363	0.918347	ENSG00000010072	-0.0515964
ENSG00000010165.20	METTL13	methyltransferase 13, eEF1A lysine and N-terminal methyltransferase [Source:HGNC Symbol;Acc:HGNC:24248]	-0.00343436	0.0238492	0.885523	0.0280443	0.0217646	0.197819	ENSG00000010165	0.00514026
ENSG00000010244.19	ZNF207	zinc finger protein 207 [Source:HGNC Symbol;Acc:HGNC:12998]	-0.00747649	0.0126414	0.55435	0.00155379	0.0115365	0.892884	ENSG00000010244	-0.00624747
ENSG00000010256.11	UQCRC1	ubiquinol-cytochrome c reductase core protein 1 [Source:HGNC Symbol;Acc:HGNC:12585]	-0.0106509	0.0237855	0.654388	0.0487255	0.0217065	0.0249736	ENSG00000010256	-0.0108786
ENSG00000010270.14	STARD3NL	STARD3 N-terminal like [Source:HGNC Symbol;Acc:HGNC:19169]	0.0432263	0.027927	0.121937	-0.0302191	0.0254859	0.235979	ENSG00000010270	0.0296419
ENSG00000010278.15	CD9	CD9 molecule [Source:HGNC Symbol;Acc:HGNC:1709]	-0.0279765	0.0562059	0.618755	0.0153378	0.051293	0.764977	ENSG00000010278	-0.0291915
ENSG00000010292.13	NCAPD2	non-SMC condensin I complex subunit D2 [Source:HGNC Symbol;Acc:HGNC:24305]	-0.0218114	0.0218853	0.319155	0.0287463	0.0199723	0.150336	ENSG00000010292	-0.0238079
ENSG00000010295.20	IFFO1	intermediate filament family orphan 1 [Source:HGNC Symbol;Acc:HGNC:24970]	0.00612431	0.0193613	0.751819	0.0106689	0.017669	0.546081	ENSG00000010295	-0.00355683
ENSG00000010322.16	NISCH	nischarin [Source:HGNC Symbol;Acc:HGNC:18006]	-0.0232411	0.0138463	0.0935204	0.00978767	0.012636	0.438744	ENSG00000010322	-0.0187067
ENSG00000010327.10	STAB1	stabilin 1 [Source:HGNC Symbol;Acc:HGNC:18628]	-0.026095	0.0423301	0.537711	0.0340133	0.0386302	0.378779	ENSG00000010327	-0.0426455
ENSG00000010361.14	FUZ	fuzzy planar cell polarity protein [Source:HGNC Symbol;Acc:HGNC:26219]	-0.0257246	0.0312413	0.410442	-0.0123635	0.0285106	0.664627	ENSG00000010361	-0.0279104
ENSG00000010404.18	IDS	iduronate 2-sulfatase [Source:HGNC Symbol;Acc:HGNC:5389]	-0.0114137	0.0260287	0.661103	-0.00629138	0.0237536	0.791165	ENSG00000010404	-0.0246915
ENSG00000010539.12	ZNF200	zinc finger protein 200 [Source:HGNC Symbol;Acc:HGNC:12993]	-0.0299324	0.0268854	0.265797	-0.0657221	0.0245354	0.00749678	ENSG00000010539	-0.0358987
ENSG00000010610.10	CD4	CD4 molecule [Source:HGNC Symbol;Acc:HGNC:1678]	-0.0246568	0.0294449	0.402548	0.0420002	0.0268712	0.118323	ENSG00000010610	-0.015817
ENSG00000010671.16	BTK	Bruton tyrosine kinase [Source:HGNC Symbol;Acc:HGNC:1133]	-0.00634469	0.024439	0.795208	0.0177838	0.0223028	0.425396	ENSG00000010671	-0.00914514
ENSG00000010704.19	HFE	homeostatic iron regulator [Source:HGNC Symbol;Acc:HGNC:4886]	-0.0537078	0.0373203	0.150393	-0.0338326	0.0340582	0.320735	ENSG00000010704	-0.0671086
ENSG00000010803.16	SCMH1	Scm polycomb group protein homolog 1 [Source:HGNC Symbol;Acc:HGNC:19003]	0.0465341	0.02813	0.098349	0.0611721	0.0256712	0.017338	ENSG00000010803	0.0593517
ENSG00000010810.17	FYN	FYN proto-oncogene, Src family tyrosine kinase [Source:HGNC Symbol;Acc:HGNC:4037]	0.014033	0.0226712	0.536052	0.0103678	0.0206895	0.616387	ENSG00000010810	0.0160301
ENSG00000010818.10	HIVEP2	HIVEP zinc finger 2 [Source:HGNC Symbol;Acc:HGNC:4921]	-0.0217421	0.0233734	0.35246	-0.0200739	0.0213304	0.346853	ENSG00000010818	-0.0048546
ENSG00000011007.12	ELOA	elongin A [Source:HGNC Symbol;Acc:HGNC:11620]	0.00283396	0.01733	0.870131	0.021958	0.0158152	0.16528	ENSG00000011007	0.00485098
ENSG00000011009.11	LYPLA2	lysophospholipase 2 [Source:HGNC Symbol;Acc:HGNC:6738]	-0.00200487	0.0157826	0.898939	0.0235141	0.0144031	0.102831	ENSG00000011009	-0.0060001
ENSG00000011021.23	CLCN6	chloride voltage-gated channel 6 [Source:HGNC Symbol;Acc:HGNC:2024]	-0.0438651	0.0242851	0.0711392	0.0249765	0.0221624	0.259986	ENSG00000011021	-0.0444395
ENSG00000011028.14	MRC2	mannose receptor C type 2 [Source:HGNC Symbol;Acc:HGNC:16875]	0.166378	0.0797073	0.0370752	0.0327817	0.0727402	0.652314	ENSG00000011028	0.199481
ENSG00000011105.14	TSPAN9	tetraspanin 9 [Source:HGNC Symbol;Acc:HGNC:21640]	0.0200843	0.0657045	0.759906	0.111642	0.0599614	0.0628707	ENSG00000011105	0.0255387
ENSG00000011114.15	BTBD7	BTB domain containing 7 [Source:HGNC Symbol;Acc:HGNC:18269]	-0.00770188	0.0255025	0.762703	-0.0106219	0.0232734	0.648191	ENSG00000011114	-0.00870371
ENSG00000011132.12	APBA3	amyloid beta precursor protein binding family A member 3 [Source:HGNC Symbol;Acc:HGNC:580]	-0.0269227	0.0210627	0.20143	0.0172483	0.0192216	0.369726	ENSG00000011132	-0.0188819
ENSG00000011198.10	ABHD5	abhydrolase domain containing 5, lysophosphatidic acid acyltransferase [Source:HGNC Symbol;Acc:HGNC:21396]	-0.089703	0.0410076	0.0289085	-0.0380676	0.0374232	0.309263	ENSG00000011198	-0.106561
ENSG00000011243.19	AKAP8L	A-kinase anchoring protein 8 like [Source:HGNC Symbol;Acc:HGNC:29857]	-0.0139804	0.0170152	0.411449	0.0578694	0.0155279	0.000203343	ENSG00000011243	-0.0088475
ENSG00000011258.16	MBTD1	mbt domain containing 1 [Source:HGNC Symbol;Acc:HGNC:19866]	0.042454	0.023161	0.0670614	-0.0336494	0.0211366	0.111659	ENSG00000011258	0.0449961
ENSG00000011260.14	UTP18	UTP18 small subunit processome component [Source:HGNC Symbol;Acc:HGNC:24274]	0.0845719	0.0281931	0.00276022	-0.0411391	0.0257288	0.110106	ENSG00000011260	0.0896983
ENSG00000011275.19	RNF216	ring finger protein 216 [Source:HGNC Symbol;Acc:HGNC:21698]	-0.0298654	0.0132973	0.0248942	0.0166452	0.012135	0.170434	ENSG00000011275	-0.0224915
ENSG00000011295.16	TTC19	tetratricopeptide repeat domain 19 [Source:HGNC Symbol;Acc:HGNC:26006]	0.00863851	0.0195516	0.658694	0.0240583	0.0178426	0.177807	ENSG00000011295	0.0126501
ENSG00000011304.22	PTBP1	polypyrimidine tract binding protein 1 [Source:HGNC Symbol;Acc:HGNC:9583]	-0.0475045	0.0231391	0.0402985	0.049022	0.0211166	0.0204341	ENSG00000011304	-0.0378453
ENSG00000011376.12	LARS2	leucyl-tRNA synthetase 2, mitochondrial [Source:HGNC Symbol;Acc:HGNC:17095]	-0.039488	0.02992	0.187169	-0.00410783	0.0273047	0.880441	ENSG00000011376	-0.0313228
ENSG00000011405.13	PIK3C2A	phosphatidylinositol-4-phosphate 3-kinase catalytic subunit type 2 alpha [Source:HGNC Symbol;Acc:HGNC:8971]	0.0583644	0.0272385	0.032345	-0.0315171	0.0248577	0.205089	ENSG00000011405	0.0561962
ENSG00000011422.12	PLAUR	plasminogen activator, urokinase receptor [Source:HGNC Symbol;Acc:HGNC:9053]	-0.0802801	0.0369773	0.0301298	-0.0459837	0.0337452	0.173251	ENSG00000011422	-0.103977
ENSG00000011451.21	WIZ	WIZ zinc finger [Source:HGNC Symbol;Acc:HGNC:30917]	0.00969407	0.0219704	0.659127	0.0418775	0.02005	0.036958	ENSG00000011451	0.00967903
ENSG00000011454.18	RABGAP1	RAB GTPase activating protein 1 [Source:HGNC Symbol;Acc:HGNC:17155]	0.00821156	0.0199045	0.680015	-0.00422261	0.0181647	0.81622	ENSG00000011454	0.00923731
ENSG00000011485.15	PPP5C	protein phosphatase 5 catalytic subunit [Source:HGNC Symbol;Acc:HGNC:9322]	0.0405644	0.0298451	0.17436	0.0126718	0.0272364	0.641839	ENSG00000011485	0.0417084
ENSG00000011523.14	CEP68	centrosomal protein 68 [Source:HGNC Symbol;Acc:HGNC:29076]	-0.0330778	0.0147918	0.0255284	-0.0224659	0.0134989	0.0963301	ENSG00000011523	-0.0299478
ENSG00000011566.15	MAP4K3	mitogen-activated protein kinase kinase kinase kinase 3 [Source:HGNC Symbol;Acc:HGNC:6865]	0.0928513	0.0446564	0.0378164	0.0131154	0.0407531	0.747644	ENSG00000011566	0.0876875
ENSG00000011600.12	TYROBP	transmembrane immune signaling adaptor TYROBP [Source:HGNC Symbol;Acc:HGNC:12449]	-0.0415348	0.0330336	0.208882	-0.028617	0.0301462	0.342682	ENSG00000011600	-0.0644069
ENSG00000012048.23	BRCA1	BRCA1 DNA repair associated [Source:HGNC Symbol;Acc:HGNC:1100]	0.0357263	0.0410533	0.384349	-0.016848	0.0374649	0.65301	ENSG00000012048	0.0262763
ENSG00000012061.16	ERCC1	ERCC excision repair 1, endonuclease non-catalytic subunit [Source:HGNC Symbol;Acc:HGNC:3433]	0.0154342	0.0184322	0.402569	0.0189139	0.0168211	0.261071	ENSG00000012061	0.0102273
ENSG00000012124.17	CD22	CD22 molecule [Source:HGNC Symbol;Acc:HGNC:1643]	-0.118768	0.0709943	0.0946145	0.0512962	0.0647889	0.428673	ENSG00000012124	-0.0622065
ENSG00000012174.12	MBTPS2	membrane bound transcription factor peptidase, site 2 [Source:HGNC Symbol;Acc:HGNC:15455]	-0.000353544	0.0297297	0.990514	0.00677593	0.0271311	0.802827	ENSG00000012174	0.00804648
ENSG00000012211.13	PRICKLE3	prickle planar cell polarity protein 3 [Source:HGNC Symbol;Acc:HGNC:6645]	0.0197126	0.0254128	0.438087	0.0278282	0.0231915	0.230414	ENSG00000012211	0.0141006
ENSG00000012223.13	LTF	lactotransferrin [Source:HGNC Symbol;Acc:HGNC:6720]	0.352083	0.113882	0.00203835	-0.0046715	0.103928	0.964156	ENSG00000012223	0.350145
ENSG00000012232.9	EXTL3	exostosin like glycosyltransferase 3 [Source:HGNC Symbol;Acc:HGNC:3518]	-0.0499714	0.0310625	0.107948	-0.0147455	0.0283474	0.603045	ENSG00000012232	-0.0597647
ENSG00000012660.14	ELOVL5	ELOVL fatty acid elongase 5 [Source:HGNC Symbol;Acc:HGNC:21308]	-0.00513922	0.0218984	0.814495	-0.0433269	0.0199843	0.0303591	ENSG00000012660	-0.00948958
ENSG00000012779.11	ALOX5	arachidonate 5-lipoxygenase [Source:HGNC Symbol;Acc:HGNC:435]	-0.0749689	0.0356269	0.0355704	-0.0177137	0.0325128	0.58598	ENSG00000012779	-0.0876658
ENSG00000012817.16	KDM5D	lysine demethylase 5D [Source:HGNC Symbol;Acc:HGNC:11115]	0.989733	0.403303	0.0142723	0.495891	0.368051	0.178135	ENSG00000012817	1.00859
ENSG00000012822.16	CALCOCO1	calcium binding and coiled-coil domain 1 [Source:HGNC Symbol;Acc:HGNC:29306]	-0.0282073	0.018376	0.125056	-0.00105441	0.0167698	0.949876	ENSG00000012822	-0.031996
ENSG00000012963.15	UBR7	ubiquitin protein ligase E3 component n-recognin 7 [Source:HGNC Symbol;Acc:HGNC:20344]	0.000635262	0.0229737	0.977945	0.0514025	0.0209656	0.014364	ENSG00000012963	-0.00540454
ENSG00000012983.12	MAP4K5	mitogen-activated protein kinase kinase kinase kinase 5 [Source:HGNC Symbol;Acc:HGNC:6867]	0.122531	0.0263519	3.70676e-06	0.00389555	0.0240485	0.871344	ENSG00000012983	0.121236
ENSG00000013016.16	EHD3	EH domain containing 3 [Source:HGNC Symbol;Acc:HGNC:3244]	-0.00555815	0.0408989	0.891924	0.12559	0.037324	0.000791057	ENSG00000013016	-0.000146472
ENSG00000013275.8	PSMC4	proteasome 26S subunit, ATPase 4 [Source:HGNC Symbol;Acc:HGNC:9551]	-0.0114127	0.0165525	0.490656	0.0240325	0.0151057	0.111893	ENSG00000013275	-0.00758602
ENSG00000013288.9	MAN2B2	mannosidase alpha class 2B member 2 [Source:HGNC Symbol;Acc:HGNC:29623]	-0.0455021	0.014001	0.00118781	0.00966499	0.0127772	0.449551	ENSG00000013288	-0.0471646
ENSG00000013306.16	SLC25A39	solute carrier family 25 member 39 [Source:HGNC Symbol;Acc:HGNC:24279]	0.189849	0.0734065	0.00982386	0.113028	0.0669902	0.0918284	ENSG00000013306	0.202953
ENSG00000013364.19	MVP	major vault protein [Source:HGNC Symbol;Acc:HGNC:7531]	-0.0438175	0.0248011	0.0775335	-0.0475151	0.0226332	0.0360033	ENSG00000013364	-0.0544538
ENSG00000013374.17	NUB1	negative regulator of ubiquitin like proteins 1 [Source:HGNC Symbol;Acc:HGNC:17623]	0.0163786	0.0233677	0.483503	-0.0360256	0.0213252	0.0914236	ENSG00000013374	0.0109208
ENSG00000013375.16	PGM3	phosphoglucomutase 3 [Source:HGNC Symbol;Acc:HGNC:8907]	-0.00234777	0.0461707	0.959454	0.0456065	0.042135	0.279306	ENSG00000013375	0.00958727
ENSG00000013441.16	CLK1	CDC like kinase 1 [Source:HGNC Symbol;Acc:HGNC:2068]	0.0739867	0.0334912	0.0273612	-0.0722116	0.0305638	0.0183102	ENSG00000013441	0.0709501
ENSG00000013503.10	POLR3B	RNA polymerase III subunit B [Source:HGNC Symbol;Acc:HGNC:30348]	-0.00608056	0.0252019	0.809386	0.0139248	0.022999	0.544999	ENSG00000013503	0.00363682
ENSG00000013523.11	ANGEL1	angel homolog 1 [Source:HGNC Symbol;Acc:HGNC:19961]	-0.0102018	0.0240725	0.671796	0.0193035	0.0219684	0.379751	ENSG00000013523	0.00472562
ENSG00000013561.18	RNF14	ring finger protein 14 [Source:HGNC Symbol;Acc:HGNC:10058]	0.102065	0.0380044	0.00734382	-0.00373533	0.0346826	0.914252	ENSG00000013561	0.106283
ENSG00000013563.14	DNASE1L1	deoxyribonuclease 1 like 1 [Source:HGNC Symbol;Acc:HGNC:2957]	-0.0171015	0.0219614	0.436312	0.0332186	0.0200418	0.0976973	ENSG00000013563	-0.0222275
ENSG00000013573.17	DDX11	DEAD/H-box helicase 11 [Source:HGNC Symbol;Acc:HGNC:2736]	0.0480261	0.0674322	0.476477	0.122149	0.0615381	0.0473888	ENSG00000013573	0.0596006
ENSG00000013583.10	HEBP1	heme binding protein 1 [Source:HGNC Symbol;Acc:HGNC:17176]	0.121087	0.0513059	0.0184364	0.0282859	0.0468214	0.54588	ENSG00000013583	0.113462
ENSG00000013619.15	MAMLD1	mastermind like domain containing 1 [Source:HGNC Symbol;Acc:HGNC:2568]	0.0526535	0.0526845	0.317805	0.0885794	0.0480794	0.0656801	ENSG00000013619	0.065627
ENSG00000013725.14	CD6	CD6 molecule [Source:HGNC Symbol;Acc:HGNC:1691]	-0.0418332	0.0355509	0.239554	-0.0257036	0.0324435	0.428374	ENSG00000013725	-0.0246788
ENSG00000013810.21	TACC3	transforming acidic coiled-coil containing protein 3 [Source:HGNC Symbol;Acc:HGNC:11524]	-0.0452512	0.0206288	0.0284638	-0.00951758	0.0188257	0.613259	ENSG00000013810	-0.0472988
ENSG00000014123.10	UFL1	UFM1 specific ligase 1 [Source:HGNC Symbol;Acc:HGNC:23039]	0.0577305	0.0303878	0.0577103	-0.037341	0.0277317	0.178404	ENSG00000014123	0.0619576
ENSG00000014138.9	POLA2	DNA polymerase alpha 2, accessory subunit [Source:HGNC Symbol;Acc:HGNC:30073]	0.0109316	0.0238139	0.646289	-0.0137544	0.0217324	0.526927	ENSG00000014138	0.0145246
ENSG00000014164.7	ZC3H3	zinc finger CCCH-type containing 3 [Source:HGNC Symbol;Acc:HGNC:28972]	-0.026745	0.0197673	0.176323	0.0245785	0.0180395	0.173311	ENSG00000014164	-0.0286574
ENSG00000014216.16	CAPN1	calpain 1 [Source:HGNC Symbol;Acc:HGNC:1476]	0.00428523	0.0230391	0.852479	0.0393683	0.0210253	0.0614012	ENSG00000014216	0.0010575
ENSG00000014257.16	ACP3	acid phosphatase 3 [Source:HGNC Symbol;Acc:HGNC:125]	-0.0462513	0.0386523	0.231709	-0.0287926	0.0352738	0.41452	ENSG00000014257	-0.0532833
ENSG00000014641.21	MDH1	malate dehydrogenase 1 [Source:HGNC Symbol;Acc:HGNC:6970]	0.0728245	0.0260018	0.00518364	-0.015477	0.023729	0.514378	ENSG00000014641	0.0754089
ENSG00000014824.14	SLC30A9	solute carrier family 30 member 9 [Source:HGNC Symbol;Acc:HGNC:1329]	0.0812173	0.0318734	0.0109594	-0.0535425	0.0290874	0.0659163	ENSG00000014824	0.0826471
ENSG00000014914.21	MTMR11	myotubularin related protein 11 [Source:HGNC Symbol;Acc:HGNC:24307]	0.0589972	0.0345153	0.0876636	-0.00593484	0.0314984	0.850583	ENSG00000014914	0.0488579
ENSG00000014919.13	COX15	cytochrome c oxidase assembly homolog COX15 [Source:HGNC Symbol;Acc:HGNC:2263]	-0.0122049	0.0255069	0.63239	-0.042581	0.0232774	0.0676156	ENSG00000014919	-0.0141256
ENSG00000015133.19	CCDC88C	coiled-coil domain containing 88C [Source:HGNC Symbol;Acc:HGNC:19967]	0.00884387	0.0223941	0.692975	0.0280675	0.0204367	0.169898	ENSG00000015133	0.0128167
ENSG00000015153.15	YAF2	YY1 associated factor 2 [Source:HGNC Symbol;Acc:HGNC:17363]	0.0354576	0.039624	0.371053	-0.0379052	0.0361605	0.294745	ENSG00000015153	0.0281365
ENSG00000015171.20	ZMYND11	zinc finger MYND-type containing 11 [Source:HGNC Symbol;Acc:HGNC:16966]	0.0289895	0.0285915	0.310834	0.0254974	0.0260924	0.328677	ENSG00000015171	0.0361037
ENSG00000015285.11	WAS	WASP actin nucleation promoting factor [Source:HGNC Symbol;Acc:HGNC:12731]	-0.0380131	0.0294881	0.197622	0.0236397	0.0269106	0.379883	ENSG00000015285	-0.0509506
ENSG00000015475.19	BID	BH3 interacting domain death agonist [Source:HGNC Symbol;Acc:HGNC:1050]	-0.0479665	0.0286399	0.0942416	-0.0103424	0.0261365	0.692394	ENSG00000015475	-0.0512834
ENSG00000015479.20	MATR3	matrin 3 [Source:HGNC Symbol;Acc:HGNC:6912]	0.0537033	0.0233508	0.0216351	-0.0206906	0.0213098	0.331779	ENSG00000015479	0.0604175
ENSG00000015532.10	XYLT2	xylosyltransferase 2 [Source:HGNC Symbol;Acc:HGNC:15517]	-0.0148612	0.0208309	0.475731	0.0442829	0.0190101	0.0200083	ENSG00000015532	-0.00801378
ENSG00000015568.13	RGPD5	RANBP2 like and GRIP domain containing 5 [Source:HGNC Symbol;Acc:HGNC:32418]	0.0183386	0.048011	0.702557	0.00353611	0.0438145	0.935689	ENSG00000015568	0.033753
ENSG00000015676.18	NUDCD3	NudC domain containing 3 [Source:HGNC Symbol;Acc:HGNC:22208]	-0.0526457	0.0220581	0.0171617	0.031369	0.0201301	0.119433	ENSG00000015676	-0.0411868
ENSG00000016864.19	GLT8D1	glycosyltransferase 8 domain containing 1 [Source:HGNC Symbol;Acc:HGNC:24870]	0.0563205	0.020494	0.00608689	0.0136796	0.0187027	0.464669	ENSG00000016864	0.0590224
ENSG00000017260.20	ATP2C1	ATPase secretory pathway Ca2+ transporting 1 [Source:HGNC Symbol;Acc:HGNC:13211]	0.0761583	0.0250068	0.00237565	-0.0304123	0.022821	0.182912	ENSG00000017260	0.0752611
ENSG00000017483.15	SLC38A5	solute carrier family 38 member 5 [Source:HGNC Symbol;Acc:HGNC:18070]	0.123582	0.0724512	0.0883273	0.117447	0.0661184	0.0759455	ENSG00000017483	0.139225
ENSG00000017797.13	RALBP1	ralA binding protein 1 [Source:HGNC Symbol;Acc:HGNC:9841]	0.0290114	0.0314704	0.356792	-0.0196601	0.0287196	0.493763	ENSG00000017797	0.0243471
ENSG00000018189.13	RUFY3	RUN and FYVE domain containing 3 [Source:HGNC Symbol;Acc:HGNC:30285]	0.0292067	0.023358	0.21141	0.00977051	0.0213163	0.646781	ENSG00000018189	0.033102
ENSG00000018280.17	SLC11A1	solute carrier family 11 member 1 [Source:HGNC Symbol;Acc:HGNC:10907]	-0.107032	0.0479236	0.0257143	-0.0711761	0.0437347	0.103915	ENSG00000018280	-0.118333
ENSG00000018510.18	AGPS	alkylglycerone phosphate synthase [Source:HGNC Symbol;Acc:HGNC:327]	0.0570835	0.0250724	0.0229842	-0.0108482	0.0228809	0.635507	ENSG00000018510	0.0468435
ENSG00000018699.13	TTC27	tetratricopeptide repeat domain 27 [Source:HGNC Symbol;Acc:HGNC:25986]	-0.0962562	0.0537924	0.0738129	-0.0749056	0.0490905	0.127317	ENSG00000018699	-0.0646592
ENSG00000019485.14	PRDM11	PR/SET domain 11 [Source:HGNC Symbol;Acc:HGNC:13996]	-0.0161488	0.0291109	0.579184	0.0128527	0.0265664	0.628624	ENSG00000019485	-0.00732072
ENSG00000019582.16	CD74	CD74 molecule [Source:HGNC Symbol;Acc:HGNC:1697]	-0.0069852	0.0304354	0.818514	0.0531857	0.0277751	0.0557563	ENSG00000019582	-0.00506446
ENSG00000019991.18	HGF	hepatocyte growth factor [Source:HGNC Symbol;Acc:HGNC:4893]	0.032396	0.0441517	0.463255	0.00155719	0.0402925	0.969178	ENSG00000019991	0.0106111
ENSG00000019995.6	ZRANB1	zinc finger RANBP2-type containing 1 [Source:HGNC Symbol;Acc:HGNC:18224]	0.0566529	0.0284188	0.0464427	-0.0198544	0.0259348	0.4441	ENSG00000019995	0.0595616
ENSG00000020129.16	NCDN	neurochondrin [Source:HGNC Symbol;Acc:HGNC:17597]	-0.0294242	0.023527	0.211313	0.0302821	0.0214705	0.158691	ENSG00000020129	-0.018601
ENSG00000020181.18	ADGRA2	adhesion G protein-coupled receptor A2 [Source:HGNC Symbol;Acc:HGNC:17849]	-0.0372897	0.0332099	0.261735	0.0199875	0.0303071	0.509707	ENSG00000020181	-0.0434622
ENSG00000020256.20	ZFP64	ZFP64 zinc finger protein [Source:HGNC Symbol;Acc:HGNC:15940]	0.0130788	0.0237319	0.581667	0.0308304	0.0216575	0.15485	ENSG00000020256	0.0168417
ENSG00000020577.14	SAMD4A	sterile alpha motif domain containing 4A [Source:HGNC Symbol;Acc:HGNC:23023]	0.0643893	0.0592886	0.277692	0.0978477	0.0541063	0.0707994	ENSG00000020577	0.0526502
ENSG00000020633.19	RUNX3	RUNX family transcription factor 3 [Source:HGNC Symbol;Acc:HGNC:10473]	0.0392837	0.0326802	0.229586	0.02473	0.0298237	0.407159	ENSG00000020633	0.0299561
ENSG00000020922.13	MRE11	MRE11 homolog, double strand break repair nuclease [Source:HGNC Symbol;Acc:HGNC:7230]	0.0431532	0.0286428	0.132188	-0.0541464	0.0261392	0.0385378	ENSG00000020922	0.038959
ENSG00000021300.14	PLEKHB1	pleckstrin homology domain containing B1 [Source:HGNC Symbol;Acc:HGNC:19079]	-0.12835	0.0405206	0.00157779	0.000358531	0.0369788	0.992266	ENSG00000021300	-0.0999519
ENSG00000021355.13	SERPINB1	serpin family B member 1 [Source:HGNC Symbol;Acc:HGNC:3311]	0.0360853	0.0323841	0.265386	-0.0741345	0.0295535	0.0122615	ENSG00000021355	0.0174358
ENSG00000021574.13	SPAST	spastin [Source:HGNC Symbol;Acc:HGNC:11233]	0.00817635	0.0259749	0.752986	-0.0487702	0.0237045	0.03987	ENSG00000021574	-0.003604
ENSG00000021762.20	OSBPL5	oxysterol binding protein like 5 [Source:HGNC Symbol;Acc:HGNC:16392]	0.0643941	0.0425241	0.130225	0.0282561	0.0388072	0.46669	ENSG00000021762	0.0441162
ENSG00000021776.11	AQR	aquarius intron-binding spliceosomal factor [Source:HGNC Symbol;Acc:HGNC:29513]	0.0140237	0.0220652	0.525192	0.0022199	0.0201365	0.912236	ENSG00000021776	0.015612
ENSG00000022267.19	FHL1	four and a half LIM domains 1 [Source:HGNC Symbol;Acc:HGNC:3702]	0.0332383	0.0451721	0.461993	0.0457052	0.0412237	0.267786	ENSG00000022267	0.0455218
ENSG00000022277.13	RTF2	replication termination factor 2 [Source:HGNC Symbol;Acc:HGNC:15890]	-0.0259767	0.0217313	0.232192	-0.0163222	0.0198318	0.410661	ENSG00000022277	-0.033392
ENSG00000022556.16	NLRP2	NLR family pyrin domain containing 2 [Source:HGNC Symbol;Acc:HGNC:22948]	0.156677	0.0842466	0.0631763	0.103845	0.0768828	0.177061	ENSG00000022556	0.154409
ENSG00000022567.10	SLC45A4	solute carrier family 45 member 4 [Source:HGNC Symbol;Acc:HGNC:29196]	-0.0493494	0.0403486	0.221551	-0.0184086	0.0368218	0.617214	ENSG00000022567	-0.0515683
ENSG00000022840.17	RNF10	ring finger protein 10 [Source:HGNC Symbol;Acc:HGNC:10055]	0.17081	0.0591955	0.00398048	0.0597143	0.0540214	0.269225	ENSG00000022840	0.179657
ENSG00000022976.16	ZNF839	zinc finger protein 839 [Source:HGNC Symbol;Acc:HGNC:20345]	-0.0294619	0.021906	0.178914	-0.0230439	0.0199912	0.249273	ENSG00000022976	-0.0240517
ENSG00000023041.12	ZDHHC6	zinc finger DHHC-type palmitoyltransferase 6 [Source:HGNC Symbol;Acc:HGNC:19160]	0.0294438	0.0222285	0.185567	-0.0344967	0.0202855	0.089296	ENSG00000023041	0.0281736
ENSG00000023171.19	GRAMD1B	GRAM domain containing 1B [Source:HGNC Symbol;Acc:HGNC:29214]	0.061332	0.0421678	0.146087	-0.0318891	0.038482	0.407459	ENSG00000023171	0.0457382
ENSG00000023191.17	RNH1	ribonuclease/angiogenin inhibitor 1 [Source:HGNC Symbol;Acc:HGNC:10074]	-0.00213917	0.0225646	0.924489	0.0552163	0.0205922	0.00743589	ENSG00000023191	-0.0051809
ENSG00000023228.14	NDUFS1	NADH:ubiquinone oxidoreductase core subunit S1 [Source:HGNC Symbol;Acc:HGNC:7707]	-0.00155533	0.0240975	0.948549	0.0216474	0.0219912	0.325141	ENSG00000023228	0.000707351
ENSG00000023287.13	RB1CC1	RB1 inducible coiled-coil 1 [Source:HGNC Symbol;Acc:HGNC:15574]	0.0362245	0.0368008	0.325156	-0.0886825	0.0335841	0.00838769	ENSG00000023287	0.0143023
ENSG00000023318.8	ERP44	endoplasmic reticulum protein 44 [Source:HGNC Symbol;Acc:HGNC:18311]	0.0181087	0.0188772	0.337614	-0.0403279	0.0172271	0.0194046	ENSG00000023318	0.0125723
ENSG00000023330.15	ALAS1	5'-aminolevulinate synthase 1 [Source:HGNC Symbol;Acc:HGNC:396]	0.00254662	0.0230895	0.912196	0.0200105	0.0210713	0.342487	ENSG00000023330	-0.00249868
ENSG00000023445.16	BIRC3	baculoviral IAP repeat containing 3 [Source:HGNC Symbol;Acc:HGNC:591]	0.0415062	0.0406651	0.307619	-0.0313272	0.0371107	0.398757	ENSG00000023445	0.0654648
ENSG00000023516.9	AKAP11	A-kinase anchoring protein 11 [Source:HGNC Symbol;Acc:HGNC:369]	0.0513542	0.022586	0.0231664	-0.00180845	0.0206118	0.9301	ENSG00000023516	0.0600271
ENSG00000023572.10	GLRX2	glutaredoxin 2 [Source:HGNC Symbol;Acc:HGNC:16065]	0.0974963	0.0337187	0.00390652	-0.010521	0.0307714	0.732482	ENSG00000023572	0.0911156
ENSG00000023734.11	STRAP	serine/threonine kinase receptor associated protein [Source:HGNC Symbol;Acc:HGNC:30796]	0.0661932	0.0214158	0.00204366	-0.0126544	0.0195439	0.517445	ENSG00000023734	0.0602281
ENSG00000023892.11	DEF6	DEF6 guanine nucleotide exchange factor [Source:HGNC Symbol;Acc:HGNC:2760]	-0.0476243	0.0179414	0.00805344	0.0131935	0.0163731	0.420523	ENSG00000023892	-0.0493062
ENSG00000023902.14	PLEKHO1	pleckstrin homology domain containing O1 [Source:HGNC Symbol;Acc:HGNC:24310]	-0.0197121	0.0195654	0.313909	-0.026816	0.0178553	0.133409	ENSG00000023902	-0.0267158
ENSG00000023909.10	GCLM	glutamate-cysteine ligase modifier subunit [Source:HGNC Symbol;Acc:HGNC:4312]	0.0794815	0.0319587	0.013023	-0.0437784	0.0291653	0.133618	ENSG00000023909	0.0733202
ENSG00000024048.11	UBR2	ubiquitin protein ligase E3 component n-recognin 2 [Source:HGNC Symbol;Acc:HGNC:21289]	0.00175869	0.0242138	0.942112	-0.022019	0.0220973	0.319239	ENSG00000024048	-0.00997542
ENSG00000024862.18	CCDC28A	coiled-coil domain containing 28A [Source:HGNC Symbol;Acc:HGNC:21098]	-0.0276237	0.0239371	0.248734	-0.0312228	0.0218448	0.153188	ENSG00000024862	-0.0367189
ENSG00000025039.15	RRAGD	Ras related GTP binding D [Source:HGNC Symbol;Acc:HGNC:19903]	0.00789226	0.0358442	0.825768	-0.0183056	0.0327111	0.575851	ENSG00000025039	-0.00733996
ENSG00000025293.17	PHF20	PHD finger protein 20 [Source:HGNC Symbol;Acc:HGNC:16098]	-0.0148261	0.017346	0.39288	0.00208402	0.0158298	0.895283	ENSG00000025293	-0.0154172
ENSG00000025708.14	TYMP	thymidine phosphorylase [Source:HGNC Symbol;Acc:HGNC:3148]	-0.00916133	0.0385412	0.812154	-0.0418443	0.0351724	0.234413	ENSG00000025708	-0.0310193
ENSG00000025770.19	NCAPH2	non-SMC condensin II complex subunit H2 [Source:HGNC Symbol;Acc:HGNC:25071]	-0.0304842	0.0188807	0.106678	0.0195478	0.0172304	0.256824	ENSG00000025770	-0.0279299
ENSG00000025772.8	TOMM34	translocase of outer mitochondrial membrane 34 [Source:HGNC Symbol;Acc:HGNC:15746]	0.00578583	0.026042	0.824218	0.0538261	0.0237657	0.023706	ENSG00000025772	0.0143347
ENSG00000025796.14	SEC63	SEC63 homolog, protein translocation regulator [Source:HGNC Symbol;Acc:HGNC:21082]	0.0562462	0.0321397	0.0803757	0.000852804	0.0293305	0.976809	ENSG00000025796	0.0596691
ENSG00000025800.14	KPNA6	karyopherin subunit alpha 6 [Source:HGNC Symbol;Acc:HGNC:6399]	0.020723	0.0144212	0.150995	0.019933	0.0131606	0.130151	ENSG00000025800	0.0235982
ENSG00000026025.16	VIM	vimentin [Source:HGNC Symbol;Acc:HGNC:12692]	-0.0269862	0.025194	0.284334	-0.00741096	0.0229919	0.747262	ENSG00000026025	-0.0446968
ENSG00000026036.22			-0.00659759	0.0284183	0.816455	0.0474021	0.0259343	0.0678413	ENSG00000026036	-0.00117966
ENSG00000026103.22	FAS	Fas cell surface death receptor [Source:HGNC Symbol;Acc:HGNC:11920]	0.0736954	0.0365252	0.0438586	-0.0926894	0.0333326	0.00551188	ENSG00000026103	0.0528276
ENSG00000026297.17	RNASET2	ribonuclease T2 [Source:HGNC Symbol;Acc:HGNC:21686]	-0.0484747	0.0325074	0.136186	0.0194433	0.029666	0.512336	ENSG00000026297	-0.0512851
ENSG00000026508.20	CD44	CD44 molecule (Indian blood group) [Source:HGNC Symbol;Acc:HGNC:1681]	-0.00945337	0.0167625	0.572892	0.0112847	0.0152974	0.460854	ENSG00000026508	-0.00984127
ENSG00000026559.14	KCNG1	potassium voltage-gated channel modifier subfamily G member 1 [Source:HGNC Symbol;Acc:HGNC:6248]	-0.17561	0.103355	0.0895704	0.0513483	0.0943206	0.58627	ENSG00000026559	-0.100016
ENSG00000026652.15	AGPAT4	1-acylglycerol-3-phosphate O-acyltransferase 4 [Source:HGNC Symbol;Acc:HGNC:20885]	0.0642219	0.0344644	0.0626564	0.0108127	0.031452	0.731072	ENSG00000026652	0.0445668
ENSG00000026751.17	SLAMF7	SLAM family member 7 [Source:HGNC Symbol;Acc:HGNC:21394]	0.123091	0.0443845	0.00563891	0.0148845	0.040505	0.713333	ENSG00000026751	0.09681
ENSG00000026950.17	BTN3A1	butyrophilin subfamily 3 member A1 [Source:HGNC Symbol;Acc:HGNC:1138]	0.0190927	0.0228987	0.404572	-0.0233591	0.0208971	0.26388	ENSG00000026950	0.0100851
ENSG00000027075.16	PRKCH	protein kinase C eta [Source:HGNC Symbol;Acc:HGNC:9403]	0.0248332	0.0264502	0.347996	0.0235407	0.0241383	0.329644	ENSG00000027075	0.030051
ENSG00000027697.15	IFNGR1	interferon gamma receptor 1 [Source:HGNC Symbol;Acc:HGNC:5439]	0.0342131	0.0330113	0.30023	-0.033926	0.0301258	0.260339	ENSG00000027697	0.0221896
ENSG00000027847.14	B4GALT7	beta-1,4-galactosyltransferase 7 [Source:HGNC Symbol;Acc:HGNC:930]	0.0598001	0.0396287	0.13157	0.0636878	0.0361648	0.0784968	ENSG00000027847	0.0731053
ENSG00000027869.12	SH2D2A	SH2 domain containing 2A [Source:HGNC Symbol;Acc:HGNC:10821]	0.0035958	0.0396596	0.927773	-0.0121916	0.036193	0.736292	ENSG00000027869	-0.00775101
ENSG00000028116.18	VRK2	VRK serine/threonine kinase 2 [Source:HGNC Symbol;Acc:HGNC:12719]	0.0638164	0.0326413	0.0508148	-0.0411885	0.0297882	0.16702	ENSG00000028116	0.0488505
ENSG00000028137.19	TNFRSF1B	TNF receptor superfamily member 1B [Source:HGNC Symbol;Acc:HGNC:11917]	-0.0247196	0.0301401	0.412297	0.00379985	0.0275056	0.890148	ENSG00000028137	-0.0342338
ENSG00000028203.18	VEZT	vezatin, adherens junctions transmembrane protein [Source:HGNC Symbol;Acc:HGNC:18258]	0.0471545	0.0280681	0.093228	0.0049374	0.0256148	0.847184	ENSG00000028203	0.0525768
ENSG00000028277.21	POU2F2	POU class 2 homeobox 2 [Source:HGNC Symbol;Acc:HGNC:9213]	-0.03652	0.0279468	0.191551	0.0130309	0.025504	0.609495	ENSG00000028277	-0.0345222
ENSG00000028310.18	BRD9	bromodomain containing 9 [Source:HGNC Symbol;Acc:HGNC:25818]	-0.0368532	0.0189632	0.0522096	0.0158653	0.0173056	0.359456	ENSG00000028310	-0.0303724
ENSG00000028528.15	SNX1	sorting nexin 1 [Source:HGNC Symbol;Acc:HGNC:11172]	-0.0387482	0.0252065	0.124511	-0.0172841	0.0230032	0.45258	ENSG00000028528	-0.0408712
ENSG00000028839.10	TBPL1	TATA-box binding protein like 1 [Source:HGNC Symbol;Acc:HGNC:11589]	0.0280001	0.0392192	0.475409	-0.045493	0.0357911	0.20396	ENSG00000028839	0.0281589
ENSG00000029363.17	BCLAF1	BCL2 associated transcription factor 1 [Source:HGNC Symbol;Acc:HGNC:16863]	0.00376898	0.02176	0.86252	-0.0184692	0.019858	0.352534	ENSG00000029363	0.00368018
ENSG00000029364.12	SLC39A9	solute carrier family 39 member 9 [Source:HGNC Symbol;Acc:HGNC:20182]	-0.00634853	0.0172052	0.712205	0.0100926	0.0157014	0.520493	ENSG00000029364	-0.00620901
ENSG00000029534.21	ANK1	ankyrin 1 [Source:HGNC Symbol;Acc:HGNC:492]	0.132088	0.0792289	0.0957516	0.105312	0.0723036	0.14552	ENSG00000029534	0.153893
ENSG00000029639.11	TFB1M	transcription factor B1, mitochondrial [Source:HGNC Symbol;Acc:HGNC:17037]	-0.0631305	0.0356675	0.076996	-0.0242253	0.0325499	0.456876	ENSG00000029639	-0.054114
ENSG00000029725.17	RABEP1	rabaptin, RAB GTPase binding effector protein 1 [Source:HGNC Symbol;Acc:HGNC:17677]	-0.0188571	0.0218047	0.387319	-0.000974326	0.0198988	0.960956	ENSG00000029725	-0.0129407
ENSG00000030066.13	NUP160	nucleoporin 160 [Source:HGNC Symbol;Acc:HGNC:18017]	-0.0414651	0.0226714	0.0676638	0.00789618	0.0206897	0.702794	ENSG00000030066	-0.0305749
ENSG00000030110.13	BAK1	BCL2 antagonist/killer 1 [Source:HGNC Symbol;Acc:HGNC:949]	0.0567106	0.023874	0.0176924	-0.0281927	0.0217873	0.195924	ENSG00000030110	0.0460138
ENSG00000030419.17	IKZF2	IKAROS family zinc finger 2 [Source:HGNC Symbol;Acc:HGNC:13177]	0.0181647	0.0401923	0.651393	0.0606791	0.0366792	0.0983348	ENSG00000030419	0.029996
ENSG00000030582.18	GRN	granulin precursor [Source:HGNC Symbol;Acc:HGNC:4601]	-0.0631226	0.0388709	0.10467	0.0193509	0.0354733	0.585511	ENSG00000030582	-0.0756207
ENSG00000031003.10	FAM13B	family with sequence similarity 13 member B [Source:HGNC Symbol;Acc:HGNC:1335]	0.0298073	0.0184338	0.106153	-0.0194191	0.0168225	0.248596	ENSG00000031003	0.0269892
ENSG00000031081.11	ARHGAP31	Rho GTPase activating protein 31 [Source:HGNC Symbol;Acc:HGNC:29216]	0.00974805	0.0281484	0.729174	0.0190438	0.025688	0.458633	ENSG00000031081	0.00767004
ENSG00000031698.13	SARS1	seryl-tRNA synthetase 1 [Source:HGNC Symbol;Acc:HGNC:10537]	0.00156333	0.0135983	0.908493	0.0182357	0.0124097	0.141979	ENSG00000031698	0.00595902
ENSG00000031823.14	RANBP3	RAN binding protein 3 [Source:HGNC Symbol;Acc:HGNC:9850]	-0.0170203	0.0168566	0.312846	0.00883716	0.0153832	0.565763	ENSG00000031823	-0.0138852
ENSG00000032219.19	ARID4A	AT-rich interaction domain 4A [Source:HGNC Symbol;Acc:HGNC:9885]	0.0394061	0.0262376	0.133399	-0.0460471	0.0239443	0.0547144	ENSG00000032219	0.0333819
ENSG00000032389.13	EIPR1	EARP complex and GARP complex interacting protein 1 [Source:HGNC Symbol;Acc:HGNC:12383]	-0.0223321	0.0227117	0.325673	0.0288249	0.0207265	0.164578	ENSG00000032389	-0.0178349
ENSG00000032444.17	PNPLA6	patatin like phospholipase domain containing 6 [Source:HGNC Symbol;Acc:HGNC:16268]	0.0152073	0.0233353	0.514733	0.0142531	0.0212956	0.503438	ENSG00000032444	0.00989441
ENSG00000033011.14	ALG1	ALG1 chitobiosyldiphosphodolichol beta-mannosyltransferase [Source:HGNC Symbol;Acc:HGNC:18294]	-0.015327	0.022114	0.488394	-0.0250392	0.0201811	0.21496	ENSG00000033011	-0.00725728
ENSG00000033030.15	ZCCHC8	zinc finger CCHC-type containing 8 [Source:HGNC Symbol;Acc:HGNC:25265]	0.00469482	0.016742	0.779204	-0.0101634	0.0152786	0.506055	ENSG00000033030	0.00652697
ENSG00000033050.9	ABCF2	ATP binding cassette subfamily F member 2 [Source:HGNC Symbol;Acc:HGNC:71]	0.0145047	0.0297664	0.62615	0.0134854	0.0271646	0.619685	ENSG00000033050	0.0230866
ENSG00000033100.16	CHPF2	chondroitin polymerizing factor 2 [Source:HGNC Symbol;Acc:HGNC:29270]	-0.0177695	0.0170657	0.297983	0.00896375	0.0155741	0.565028	ENSG00000033100	-0.0246713
ENSG00000033122.21	LRRC7	leucine rich repeat containing 7 [Source:HGNC Symbol;Acc:HGNC:18531]	0.115548	0.0761816	0.129607	0.0435756	0.0695227	0.530927	ENSG00000033122	0.137412
ENSG00000033170.17	FUT8	fucosyltransferase 8 [Source:HGNC Symbol;Acc:HGNC:4019]	0.0263244	0.0346422	0.447473	0.00539356	0.0316142	0.864564	ENSG00000033170	0.0415602
ENSG00000033178.13	UBA6	ubiquitin like modifier activating enzyme 6 [Source:HGNC Symbol;Acc:HGNC:25581]	0.0307604	0.0339103	0.364538	-0.018947	0.0309463	0.540489	ENSG00000033178	0.0400784
ENSG00000033327.13	GAB2	GRB2 associated binding protein 2 [Source:HGNC Symbol;Acc:HGNC:14458]	-0.0843645	0.0337138	0.0124742	-0.0329731	0.030767	0.284077	ENSG00000033327	-0.0980134
ENSG00000033627.17	ATP6V0A1	ATPase H+ transporting V0 subunit a1 [Source:HGNC Symbol;Acc:HGNC:865]	-0.0533999	0.0246971	0.0308083	0.0304856	0.0225384	0.176446	ENSG00000033627	-0.0563514
ENSG00000033800.14	PIAS1	protein inhibitor of activated STAT 1 [Source:HGNC Symbol;Acc:HGNC:2752]	-0.00599742	0.0230004	0.794329	-0.0248304	0.0209899	0.237067	ENSG00000033800	-0.00864952
ENSG00000033867.16	SLC4A7	solute carrier family 4 member 7 [Source:HGNC Symbol;Acc:HGNC:11033]	0.0707638	0.0308862	0.0221366	-0.0160486	0.0281865	0.569214	ENSG00000033867	0.0758245
ENSG00000034053.15	APBA2	amyloid beta precursor protein binding family A member 2 [Source:HGNC Symbol;Acc:HGNC:579]	-0.0435037	0.0395371	0.27142	0.0224383	0.0360812	0.534142	ENSG00000034053	-0.025114
ENSG00000034152.19	MAP2K3	mitogen-activated protein kinase kinase 3 [Source:HGNC Symbol;Acc:HGNC:6843]	0.136682	0.0605259	0.0241174	0.0757355	0.0552355	0.170599	ENSG00000034152	0.122811
ENSG00000034510.6	TMSB10	thymosin beta 10 [Source:HGNC Symbol;Acc:HGNC:11879]	0.0220417	0.0242592	0.363757	-0.0331968	0.0221388	0.134021	ENSG00000034510	0.0139415
ENSG00000034533.12	ASTE1	asteroid homolog 1 [Source:HGNC Symbol;Acc:HGNC:25021]	0.0372198	0.0237556	0.117441	-0.0242776	0.0216792	0.263007	ENSG00000034533	0.042043
ENSG00000034677.13	RNF19A	ring finger protein 19A, RBR E3 ubiquitin protein ligase [Source:HGNC Symbol;Acc:HGNC:13432]	0.0287536	0.0207495	0.166091	-0.0461103	0.0189358	0.0150394	ENSG00000034677	0.0197862
ENSG00000034713.8	GABARAPL2	GABA type A receptor associated protein like 2 [Source:HGNC Symbol;Acc:HGNC:13291]	0.076126	0.0379224	0.0449388	0.00750068	0.0346077	0.828454	ENSG00000034713	0.0782116
ENSG00000035115.22	SH3YL1	SH3 and SYLF domain containing 1 [Source:HGNC Symbol;Acc:HGNC:29546]	-0.0435191	0.0345023	0.207442	0.000596643	0.0314865	0.984885	ENSG00000035115	-0.0200868
ENSG00000035141.8	FAM136A	family with sequence similarity 136 member A [Source:HGNC Symbol;Acc:HGNC:25911]	0.0217265	0.0271993	0.424576	-0.0136211	0.0248218	0.58328	ENSG00000035141	0.0267227
ENSG00000035403.18	VCL	vinculin [Source:HGNC Symbol;Acc:HGNC:12665]	0.0458922	0.0318142	0.149431	0.0684073	0.0290334	0.0186318	ENSG00000035403	0.0409446
ENSG00000035664.11	DAPK2	death associated protein kinase 2 [Source:HGNC Symbol;Acc:HGNC:2675]	-0.0833576	0.043662	0.0564901	-0.0234087	0.0398456	0.556993	ENSG00000035664	-0.0994289
ENSG00000035681.9	NSMAF	neutral sphingomyelinase activation associated factor [Source:HGNC Symbol;Acc:HGNC:8017]	-0.00205261	0.0232788	0.929753	-0.0116098	0.021244	0.584829	ENSG00000035681	0.00229501
ENSG00000035687.10	ADSS2	adenylosuccinate synthase 2 [Source:HGNC Symbol;Acc:HGNC:292]	0.0441736	0.0231579	0.0567051	-0.0110172	0.0211337	0.602253	ENSG00000035687	0.0355425
ENSG00000035862.12	TIMP2	TIMP metallopeptidase inhibitor 2 [Source:HGNC Symbol;Acc:HGNC:11821]	-0.037927	0.0337097	0.260779	0.0158884	0.0307632	0.605623	ENSG00000035862	-0.0518472
ENSG00000035928.16	RFC1	replication factor C subunit 1 [Source:HGNC Symbol;Acc:HGNC:9969]	0.0602499	0.0298363	0.0436821	0.0221392	0.0272284	0.416332	ENSG00000035928	0.0627247
ENSG00000036054.13	TBC1D23	TBC1 domain family member 23 [Source:HGNC Symbol;Acc:HGNC:25622]	0.0334561	0.0348769	0.337629	-0.0401874	0.0318284	0.206979	ENSG00000036054	0.033184
ENSG00000036257.13	CUL3	cullin 3 [Source:HGNC Symbol;Acc:HGNC:2553]	0.0124395	0.0218958	0.570062	-0.0330005	0.019982	0.0989058	ENSG00000036257	0.0130855
ENSG00000036448.10	MYOM2	myomesin 2 [Source:HGNC Symbol;Acc:HGNC:7614]	-0.04743	0.157195	0.762914	0.160166	0.143455	0.264445	ENSG00000036448	-0.0266994
ENSG00000036549.13	ZZZ3	zinc finger ZZ-type containing 3 [Source:HGNC Symbol;Acc:HGNC:24523]	0.0319884	0.0325902	0.326535	0.00626678	0.0297416	0.833152	ENSG00000036549	0.0401021
ENSG00000037280.16	FLT4	fms related receptor tyrosine kinase 4 [Source:HGNC Symbol;Acc:HGNC:3767]	0.00615886	0.0670636	0.926844	0.14994	0.0612017	0.0144362	ENSG00000037280	0.0403331
ENSG00000037474.15	NSUN2	NOP2/Sun RNA methyltransferase 2 [Source:HGNC Symbol;Acc:HGNC:25994]	-0.0259054	0.0257442	0.3145	0.0424722	0.0234939	0.0708989	ENSG00000037474	-0.0226912
ENSG00000037637.11	FBXO42	F-box protein 42 [Source:HGNC Symbol;Acc:HGNC:29249]	-0.0322098	0.0146464	0.0280648	0.0145434	0.0133662	0.276789	ENSG00000037637	-0.0310532
ENSG00000037749.13	MFAP3	microfibril associated protein 3 [Source:HGNC Symbol;Acc:HGNC:7034]	0.00142276	0.0212102	0.946531	-0.0247853	0.0193563	0.200634	ENSG00000037749	0.00121598
ENSG00000037757.14	MRI1	methylthioribose-1-phosphate isomerase 1 [Source:HGNC Symbol;Acc:HGNC:28469]	-0.0404683	0.0330484	0.221008	0.010408	0.0301597	0.730084	ENSG00000037757	-0.0338262
ENSG00000038210.14	PI4K2B	phosphatidylinositol 4-kinase type 2 beta [Source:HGNC Symbol;Acc:HGNC:18215]	0.132148	0.0336421	9.07235e-05	-0.0398345	0.0307015	0.194727	ENSG00000038210	0.134104
ENSG00000038219.13	BOD1L1	biorientation of chromosomes in cell division 1 like 1 [Source:HGNC Symbol;Acc:HGNC:31792]	-0.0437777	0.0263044	0.0963299	-0.0355334	0.0240052	0.139083	ENSG00000038219	-0.0531515
ENSG00000038274.17	MAT2B	methionine adenosyltransferase 2B [Source:HGNC Symbol;Acc:HGNC:6905]	0.0179938	0.0195575	0.357742	-0.0421586	0.017848	0.018338	ENSG00000038274	0.0109421
ENSG00000038358.15	EDC4	enhancer of mRNA decapping 4 [Source:HGNC Symbol;Acc:HGNC:17157]	-0.0231389	0.0224724	0.303387	0.0292479	0.0205082	0.154093	ENSG00000038358	-0.0111134
ENSG00000038382.20	TRIO	trio Rho guanine nucleotide exchange factor [Source:HGNC Symbol;Acc:HGNC:12303]	-0.0166195	0.0310526	0.592612	0.0756125	0.0283384	0.00773298	ENSG00000038382	-0.0135719
ENSG00000038427.16	VCAN	versican [Source:HGNC Symbol;Acc:HGNC:2464]	0.00247094	0.0410328	0.951992	0.0489151	0.0374462	0.19172	ENSG00000038427	-0.0251771
ENSG00000038532.16	CLEC16A	C-type lectin domain containing 16A [Source:HGNC Symbol;Acc:HGNC:29013]	0.107292	0.0389234	0.00593461	0.0525378	0.0355212	0.139399	ENSG00000038532	0.118371
ENSG00000039068.20	CDH1	cadherin 1 [Source:HGNC Symbol;Acc:HGNC:1748]	0.109625	0.0910182	0.228671	0.0510768	0.0830625	0.538729	ENSG00000039068	0.131661
ENSG00000039123.16	MTREX	Mtr4 exosome RNA helicase [Source:HGNC Symbol;Acc:HGNC:18734]	0.0375904	0.0354066	0.288605	-0.0237457	0.0323118	0.462555	ENSG00000039123	0.0358505
ENSG00000039319.17	ZFYVE16	zinc finger FYVE-type containing 16 [Source:HGNC Symbol;Acc:HGNC:20756]	0.0319093	0.0362292	0.378631	-0.0832042	0.0330625	0.0119853	ENSG00000039319	0.020348
ENSG00000039523.20	RIPOR1	RHO family interacting cell polarization regulator 1 [Source:HGNC Symbol;Acc:HGNC:25836]	-0.0813522	0.0219786	0.000224521	0.0211914	0.0200575	0.290947	ENSG00000039523	-0.0782709
ENSG00000039650.12	PNKP	polynucleotide kinase 3'-phosphatase [Source:HGNC Symbol;Acc:HGNC:9154]	-0.00404178	0.0217961	0.85292	0.0140025	0.019891	0.481599	ENSG00000039650	-0.00783787
ENSG00000040199.18	PHLPP2	PH domain and leucine rich repeat protein phosphatase 2 [Source:HGNC Symbol;Acc:HGNC:29149]	0.172846	0.053724	0.00133008	0.0537132	0.0490281	0.273501	ENSG00000040199	0.19095
ENSG00000040341.18	STAU2	staufen double-stranded RNA binding protein 2 [Source:HGNC Symbol;Acc:HGNC:11371]	0.0452598	0.0261187	0.0833894	-0.0217874	0.0238357	0.360874	ENSG00000040341	0.0401101
ENSG00000040487.13	SLC66A1	solute carrier family 66 member 1 [Source:HGNC Symbol;Acc:HGNC:26001]	-0.0840909	0.0252013	0.000874618	0.0175444	0.0229985	0.445708	ENSG00000040487	-0.0885745
ENSG00000040531.16	CTNS	cystinosin, lysosomal cystine transporter [Source:HGNC Symbol;Acc:HGNC:2518]	-0.0123912	0.0266215	0.641691	0.0177542	0.0242946	0.465056	ENSG00000040531	-0.0132759
ENSG00000040633.13	PHF23	PHD finger protein 23 [Source:HGNC Symbol;Acc:HGNC:28428]	-0.0250802	0.0202991	0.216883	-0.0281791	0.0185248	0.128494	ENSG00000040633	-0.0230984
ENSG00000040933.16	INPP4A	inositol polyphosphate-4-phosphatase type I A [Source:HGNC Symbol;Acc:HGNC:6074]	-0.0458875	0.0198986	0.0212837	0.00744434	0.0181593	0.681922	ENSG00000040933	-0.044666
ENSG00000041353.10	RAB27B	RAB27B, member RAS oncogene family [Source:HGNC Symbol;Acc:HGNC:9767]	0.11456	0.051811	0.027224	0.0508649	0.0472823	0.282255	ENSG00000041353	0.117412
ENSG00000041357.16	PSMA4	proteasome 20S subunit alpha 4 [Source:HGNC Symbol;Acc:HGNC:9533]	0.154025	0.0471926	0.00113175	-0.0727274	0.0430676	0.0915512	ENSG00000041357	0.140154
ENSG00000041802.11	LSG1	large 60S subunit nuclear export GTPase 1 [Source:HGNC Symbol;Acc:HGNC:25652]	-0.0257349	0.0284198	0.365375	-0.0219892	0.0259356	0.396706	ENSG00000041802	-0.0156829
ENSG00000041880.15	PARP3	poly(ADP-ribose) polymerase family member 3 [Source:HGNC Symbol;Acc:HGNC:273]	-0.0146309	0.0336521	0.663812	0.0115612	0.0307106	0.706648	ENSG00000041880	-0.0195363
ENSG00000041988.15	THAP3	THAP domain containing 3 [Source:HGNC Symbol;Acc:HGNC:20855]	-0.0176351	0.0205463	0.3909	0.0240802	0.0187504	0.199313	ENSG00000041988	-0.0134804
ENSG00000042062.13	RIPOR3	RIPOR family member 3 [Source:HGNC Symbol;Acc:HGNC:16168]	0.0287042	0.0240208	0.232342	0.0199582	0.0219212	0.362774	ENSG00000042062	0.0330092
ENSG00000042088.14	TDP1	tyrosyl-DNA phosphodiesterase 1 [Source:HGNC Symbol;Acc:HGNC:18884]	0.0047156	0.0268912	0.860829	0.000767989	0.0245407	0.97504	ENSG00000042088	0.016178
ENSG00000042429.12	MED17	mediator complex subunit 17 [Source:HGNC Symbol;Acc:HGNC:2375]	-0.00929088	0.0194735	0.63338	-0.0397014	0.0177714	0.0256739	ENSG00000042429	-0.00885439
ENSG00000042445.14	RETSAT	retinol saturase [Source:HGNC Symbol;Acc:HGNC:25991]	-0.0297499	0.0268856	0.268726	-0.0255593	0.0245356	0.297759	ENSG00000042445	-0.0337002
ENSG00000042493.16	CAPG	capping actin protein, gelsolin like [Source:HGNC Symbol;Acc:HGNC:1474]	0.00386342	0.0341842	0.910036	0.0244647	0.0311962	0.433072	ENSG00000042493	-0.0101507
ENSG00000042753.12	AP2S1	adaptor related protein complex 2 subunit sigma 1 [Source:HGNC Symbol;Acc:HGNC:565]	0.0503909	0.0287177	0.0795764	0.0202091	0.0262075	0.440796	ENSG00000042753	0.048088
ENSG00000042832.12	TG	thyroglobulin [Source:HGNC Symbol;Acc:HGNC:11764]	-0.0601032	0.0635259	0.344285	-0.114008	0.0579732	0.0494735	ENSG00000042832	-0.0734809
ENSG00000042980.13	ADAM28	ADAM metallopeptidase domain 28 [Source:HGNC Symbol;Acc:HGNC:206]	-0.0153889	0.0479104	0.748116	0.0470639	0.0437227	0.281966	ENSG00000042980	-0.00146951
ENSG00000043093.15	DCUN1D1	defective in cullin neddylation 1 domain containing 1 [Source:HGNC Symbol;Acc:HGNC:18184]	0.0940527	0.0436228	0.0312868	0.00787649	0.0398098	0.843195	ENSG00000043093	0.0972762
ENSG00000043143.22	JADE2	jade family PHD finger 2 [Source:HGNC Symbol;Acc:HGNC:22984]	-0.0251453	0.0191753	0.190005	-0.0020422	0.0174992	0.907117	ENSG00000043143	-0.0170453
ENSG00000043462.13	LCP2	lymphocyte cytosolic protein 2 [Source:HGNC Symbol;Acc:HGNC:6529]	-0.011475	0.0194978	0.556293	-0.00389751	0.0177935	0.826657	ENSG00000043462	-0.0146349
ENSG00000043514.17	TRIT1	tRNA isopentenyltransferase 1 [Source:HGNC Symbol;Acc:HGNC:20286]	-0.00631979	0.0312556	0.839798	0.0382723	0.0285236	0.179933	ENSG00000043514	0.00498926
ENSG00000044090.12	CUL7	cullin 7 [Source:HGNC Symbol;Acc:HGNC:21024]	-0.0340665	0.0235674	0.148591	0.0176799	0.0215074	0.411226	ENSG00000044090	-0.0286169
ENSG00000044115.21	CTNNA1	catenin alpha 1 [Source:HGNC Symbol;Acc:HGNC:2509]	-0.0534125	0.032975	0.105552	0.0268151	0.0300928	0.373072	ENSG00000044115	-0.0601511
ENSG00000044446.12	PHKA2	phosphorylase kinase regulatory subunit alpha 2 [Source:HGNC Symbol;Acc:HGNC:8926]	-0.0397128	0.0225944	0.0790738	-0.0347815	0.0206194	0.091907	ENSG00000044446	-0.0384233
ENSG00000044574.9	HSPA5	heat shock protein family A (Hsp70) member 5 [Source:HGNC Symbol;Acc:HGNC:5238]	-0.000113323	0.0272195	0.996679	0.0427041	0.0248403	0.0858568	ENSG00000044574	-0.00399337
ENSG00000046651.16	OFD1	OFD1 centriole and centriolar satellite protein [Source:HGNC Symbol;Acc:HGNC:2567]	0.0438577	0.0262242	0.0947137	-0.0249808	0.023932	0.296784	ENSG00000046651	0.0497437
ENSG00000047056.16	WDR37	WD repeat domain 37 [Source:HGNC Symbol;Acc:HGNC:31406]	-0.00672032	0.0139692	0.630549	0.0103103	0.0127482	0.418814	ENSG00000047056	-0.00796045
ENSG00000047188.16	YTHDC2	YTH domain containing 2 [Source:HGNC Symbol;Acc:HGNC:24721]	0.0425771	0.0271459	0.11705	-0.00836001	0.0247732	0.73583	ENSG00000047188	0.0427288
ENSG00000047249.18	ATP6V1H	ATPase H+ transporting V1 subunit H [Source:HGNC Symbol;Acc:HGNC:18303]	-0.0182074	0.0252298	0.470649	-0.0156444	0.0230246	0.496979	ENSG00000047249	-0.0189102
ENSG00000047315.17	POLR2B	RNA polymerase II subunit B [Source:HGNC Symbol;Acc:HGNC:9188]	0.0210624	0.0198812	0.289633	-0.0106591	0.0181434	0.55699	ENSG00000047315	0.0233923
ENSG00000047346.13	ATOSA	atos homolog A [Source:HGNC Symbol;Acc:HGNC:25609]	-0.00385798	0.0217539	0.859267	-0.0247524	0.0198524	0.212716	ENSG00000047346	-0.00573596
ENSG00000047365.12	ARAP2	ArfGAP with RhoGAP domain, ankyrin repeat and PH domain 2 [Source:HGNC Symbol;Acc:HGNC:16924]	0.106671	0.0331441	0.00132496	-0.036805	0.030247	0.223924	ENSG00000047365	0.0998176
ENSG00000047410.14	TPR	translocated promoter region, nuclear basket protein [Source:HGNC Symbol;Acc:HGNC:12017]	-0.00722239	0.0208496	0.729103	0.0146952	0.0190272	0.440082	ENSG00000047410	-0.00339213
ENSG00000047578.13	KATNIP	katanin interacting protein [Source:HGNC Symbol;Acc:HGNC:29068]	-0.0472307	0.0261082	0.0707058	-0.0294573	0.0238261	0.216583	ENSG00000047578	-0.0572102
ENSG00000047579.20	DTNBP1	dystrobrevin binding protein 1 [Source:HGNC Symbol;Acc:HGNC:17328]	-0.00391751	0.0204588	0.848181	-0.0240606	0.0186705	0.197762	ENSG00000047579	-0.00951005
ENSG00000047597.7	XK	X-linked Kx blood group antigen, Kell and VPS13A binding protein [Source:HGNC Symbol;Acc:HGNC:12811]	0.152359	0.0786163	0.052866	0.00201063	0.0717447	0.977647	ENSG00000047597	0.161056
ENSG00000047621.12	C12orf4	chromosome 12 open reading frame 4 [Source:HGNC Symbol;Acc:HGNC:1184]	0.0719404	0.0327476	0.0282325	-0.0274983	0.0298852	0.357696	ENSG00000047621	0.0714343
ENSG00000047634.15	SCML1	Scm polycomb group protein like 1 [Source:HGNC Symbol;Acc:HGNC:10580]	0.00336792	0.0528478	0.949197	-0.0119976	0.0482285	0.803586	ENSG00000047634	0.0452238
ENSG00000047644.19	WWC3	WWC family member 3 [Source:HGNC Symbol;Acc:HGNC:29237]	-0.0417947	0.0244584	0.087756	0.00418335	0.0223205	0.851363	ENSG00000047644	-0.0466943
ENSG00000047648.23	ARHGAP6	Rho GTPase activating protein 6 [Source:HGNC Symbol;Acc:HGNC:676]	0.038247	0.0584166	0.512773	0.0911855	0.0533105	0.0874499	ENSG00000047648	0.0334079
ENSG00000047849.22	MAP4	microtubule associated protein 4 [Source:HGNC Symbol;Acc:HGNC:6862]	0.0230536	0.0246466	0.349794	0.0424369	0.0224923	0.0594479	ENSG00000047849	0.0211243
ENSG00000047932.14	GOPC	golgi associated PDZ and coiled-coil motif containing [Source:HGNC Symbol;Acc:HGNC:17643]	0.0708991	0.0254551	0.00543612	-0.0401085	0.0232301	0.0845125	ENSG00000047932	0.0722173
ENSG00000048028.11	USP28	ubiquitin specific peptidase 28 [Source:HGNC Symbol;Acc:HGNC:12625]	0.0471489	0.0365283	0.197049	-0.0411667	0.0333354	0.217111	ENSG00000048028	0.0374399
ENSG00000048052.23	HDAC9	histone deacetylase 9 [Source:HGNC Symbol;Acc:HGNC:14065]	-0.00615073	0.0361615	0.864969	0.0552421	0.0330007	0.0944085	ENSG00000048052	-0.00483131
ENSG00000048140.18	TSPAN17	tetraspanin 17 [Source:HGNC Symbol;Acc:HGNC:13594]	0.060947	0.0257626	0.0181601	-0.00136309	0.0235107	0.953777	ENSG00000048140	0.0577098
ENSG00000048342.18	CC2D2A	coiled-coil and C2 domain containing 2A [Source:HGNC Symbol;Acc:HGNC:29253]	0.0132563	0.0419629	0.752131	-0.0381795	0.038295	0.318982	ENSG00000048342	-0.00194769
ENSG00000048392.12	RRM2B	ribonucleotide reductase regulatory TP53 inducible subunit M2B [Source:HGNC Symbol;Acc:HGNC:17296]	0.0128055	0.0353437	0.717183	-0.054304	0.0322543	0.0925263	ENSG00000048392	-0.00143416
ENSG00000048405.10	ZNF800	zinc finger protein 800 [Source:HGNC Symbol;Acc:HGNC:27267]	0.0152838	0.0284221	0.590859	0.0104384	0.0259378	0.687435	ENSG00000048405	0.020831
ENSG00000048471.14	SNX29	sorting nexin 29 [Source:HGNC Symbol;Acc:HGNC:30542]	-0.0402208	0.0257028	0.117895	0.0363845	0.0234562	0.121136	ENSG00000048471	-0.0272872
ENSG00000048544.6	MRPS10	mitochondrial ribosomal protein S10 [Source:HGNC Symbol;Acc:HGNC:14502]	0.0434807	0.0247875	0.0796733	-0.0386954	0.0226209	0.0874237	ENSG00000048544	0.0430039
ENSG00000048649.14	RSF1	remodeling and spacing factor 1 [Source:HGNC Symbol;Acc:HGNC:18118]	0.00175217	0.0228925	0.939004	-0.0284121	0.0208915	0.174102	ENSG00000048649	0.004486
ENSG00000048707.15	VPS13D	vacuolar protein sorting 13 homolog D [Source:HGNC Symbol;Acc:HGNC:23595]	-0.0199217	0.0182062	0.274083	0.0348406	0.0166148	0.0362145	ENSG00000048707	-0.0138052
ENSG00000048740.18	CELF2	CUGBP Elav-like family member 2 [Source:HGNC Symbol;Acc:HGNC:2550]	-0.0206288	0.0169944	0.22505	-0.017262	0.0155089	0.265925	ENSG00000048740	-0.0290806
ENSG00000048828.17	FAM120A	family with sequence similarity 120A [Source:HGNC Symbol;Acc:HGNC:13247]	-0.020569	0.0203851	0.313177	0.0146531	0.0186033	0.431054	ENSG00000048828	-0.0269599
ENSG00000048991.17	R3HDM1	R3H domain containing 1 [Source:HGNC Symbol;Acc:HGNC:9757]	0.0333639	0.0208331	0.109544	0.0171519	0.0190122	0.367162	ENSG00000048991	0.0430786
ENSG00000049089.15	COL9A2	collagen type IX alpha 2 chain [Source:HGNC Symbol;Acc:HGNC:2218]	-0.0389488	0.0443429	0.379934	0.0475171	0.040467	0.24055	ENSG00000049089	-0.0556067
ENSG00000049167.16	ERCC8	ERCC excision repair 8, CSA ubiquitin ligase complex subunit [Source:HGNC Symbol;Acc:HGNC:3439]	0.0238293	0.0263524	0.366048	-0.0277824	0.024049	0.248231	ENSG00000049167	0.0271828
ENSG00000049239.13	H6PD	hexose-6-phosphate dehydrogenase/glucose 1-dehydrogenase [Source:HGNC Symbol;Acc:HGNC:4795]	-0.0399144	0.0216965	0.0660737	0.0133599	0.0198	0.499977	ENSG00000049239	-0.0394389
ENSG00000049245.13	VAMP3	vesicle associated membrane protein 3 [Source:HGNC Symbol;Acc:HGNC:12644]	0.0464206	0.0247053	0.0605005	-0.0501774	0.0225458	0.0262357	ENSG00000049245	0.0352865
ENSG00000049246.15	PER3	period circadian regulator 3 [Source:HGNC Symbol;Acc:HGNC:8847]	0.0832452	0.0443867	0.060983	0.107763	0.0405069	0.00791389	ENSG00000049246	0.0961235
ENSG00000049249.9	TNFRSF9	TNF receptor superfamily member 9 [Source:HGNC Symbol;Acc:HGNC:11924]	-0.0346214	0.057574	0.547734	-0.0972336	0.0525416	0.0644827	ENSG00000049249	-0.0345442
ENSG00000049323.16	LTBP1	latent transforming growth factor beta binding protein 1 [Source:HGNC Symbol;Acc:HGNC:6714]	0.0697704	0.0639535	0.275521	0.114763	0.0583635	0.0494984	ENSG00000049323	0.0759684
ENSG00000049449.10	RCN1	reticulocalbin 1 [Source:HGNC Symbol;Acc:HGNC:9934]	0.033168	0.0310919	0.286298	0.052926	0.0283742	0.0623954	ENSG00000049449	0.0207712
ENSG00000049541.11	RFC2	replication factor C subunit 2 [Source:HGNC Symbol;Acc:HGNC:9970]	-0.0563481	0.0275658	0.0411678	-0.0114263	0.0251564	0.649764	ENSG00000049541	-0.0538706
ENSG00000049618.24	ARID1B	AT-rich interaction domain 1B [Source:HGNC Symbol;Acc:HGNC:18040]	-0.0276996	0.0146573	0.0590334	0.0364601	0.0133761	0.00651271	ENSG00000049618	-0.0213151
ENSG00000049656.14	CLPTM1L	CLPTM1 like [Source:HGNC Symbol;Acc:HGNC:24308]	-0.00362229	0.0193272	0.851365	0.0272569	0.0176379	0.122533	ENSG00000049656	0.000563115
ENSG00000049759.20	NEDD4L	NEDD4 like E3 ubiquitin protein ligase [Source:HGNC Symbol;Acc:HGNC:7728]	0.121441	0.0549165	0.0272058	0.0176676	0.0501164	0.724504	ENSG00000049759	0.128771
ENSG00000049768.17	FOXP3	forkhead box P3 [Source:HGNC Symbol;Acc:HGNC:6106]	0.0344411	0.0525728	0.512526	0.0603011	0.0479775	0.209058	ENSG00000049768	0.0434033
ENSG00000049769.14	PPP1R3F	protein phosphatase 1 regulatory subunit 3F [Source:HGNC Symbol;Acc:HGNC:14944]	-0.0175085	0.0270474	0.517551	0.011497	0.0246833	0.64146	ENSG00000049769	-0.00580582
ENSG00000049860.14	HEXB	hexosaminidase subunit beta [Source:HGNC Symbol;Acc:HGNC:4879]	0.0101071	0.02278	0.657354	0.0179854	0.0207889	0.387139	ENSG00000049860	-0.00846578
ENSG00000049883.15	PTCD2	pentatricopeptide repeat domain 2 [Source:HGNC Symbol;Acc:HGNC:25734]	0.0295514	0.0433973	0.49604	0.0114485	0.0396041	0.772576	ENSG00000049883	0.0375597
ENSG00000050130.18	JKAMP	JNK1/MAPK8 associated membrane protein [Source:HGNC Symbol;Acc:HGNC:20184]	0.0478258	0.0261561	0.0677369	-0.0545002	0.0238699	0.0225989	ENSG00000050130	0.0384482
ENSG00000050327.15	ARHGEF5	Rho guanine nucleotide exchange factor 5 [Source:HGNC Symbol;Acc:HGNC:13209]	0.0292969	0.0559291	0.600503	0.0965257	0.0510405	0.0588539	ENSG00000050327	0.0524102
ENSG00000050344.9	NFE2L3	NFE2 like bZIP transcription factor 3 [Source:HGNC Symbol;Acc:HGNC:7783]	0.00859479	0.0232375	0.711549	-0.0608977	0.0212064	0.00415789	ENSG00000050344	0.00536843
ENSG00000050393.11	MCUR1	mitochondrial calcium uniporter regulator 1 [Source:HGNC Symbol;Acc:HGNC:21097]	0.0722894	0.0344451	0.036062	-0.0367533	0.0314343	0.242561	ENSG00000050393	0.0737384
ENSG00000050405.13	LIMA1	LIM domain and actin binding 1 [Source:HGNC Symbol;Acc:HGNC:24636]	-0.00339669	0.0428251	0.936796	0.0269359	0.0390819	0.490826	ENSG00000050405	0.00551629
ENSG00000050426.16	LETMD1	LETM1 domain containing 1 [Source:HGNC Symbol;Acc:HGNC:24241]	0.00933827	0.0184226	0.612327	0.00658373	0.0168123	0.695425	ENSG00000050426	0.0159329
ENSG00000050438.17	SLC4A8	solute carrier family 4 member 8 [Source:HGNC Symbol;Acc:HGNC:11034]	0.0394412	0.0509832	0.43932	-0.0528287	0.0465269	0.256425	ENSG00000050438	0.0360427
ENSG00000050748.18	MAPK9	mitogen-activated protein kinase 9 [Source:HGNC Symbol;Acc:HGNC:6886]	0.0343165	0.0212254	0.106202	-0.00299882	0.0193701	0.876993	ENSG00000050748	0.036954
ENSG00000051009.11	FHIP1B	FHF complex subunit HOOK interacting protein 1B [Source:HGNC Symbol;Acc:HGNC:25378]	-0.03181	0.0250375	0.204165	-0.00847006	0.0228491	0.710932	ENSG00000051009	-0.0407935
ENSG00000051108.15	HERPUD1	homocysteine inducible ER protein with ubiquitin like domain 1 [Source:HGNC Symbol;Acc:HGNC:13744]	-0.0467507	0.0248934	0.060629	-0.0220451	0.0227175	0.33205	ENSG00000051108	-0.0629912
ENSG00000051128.19	HOMER3	homer scaffold protein 3 [Source:HGNC Symbol;Acc:HGNC:17514]	-0.0325737	0.0350316	0.35265	-0.0291363	0.0319696	0.362289	ENSG00000051128	-0.0483461
ENSG00000051382.9	PIK3CB	phosphatidylinositol-4,5-bisphosphate 3-kinase catalytic subunit beta [Source:HGNC Symbol;Acc:HGNC:8976]	0.0265355	0.0260244	0.308113	-0.0176495	0.0237497	0.457543	ENSG00000051382	0.021407
ENSG00000051523.11	CYBA	cytochrome b-245 alpha chain [Source:HGNC Symbol;Acc:HGNC:2577]	-0.0145581	0.0218716	0.50579	-0.0118513	0.0199598	0.552791	ENSG00000051523	-0.0320437
ENSG00000051596.10	THOC3	THO complex subunit 3 [Source:HGNC Symbol;Acc:HGNC:19072]	-0.0246481	0.0425096	0.562147	0.0100159	0.038794	0.796312	ENSG00000051596	-0.00105708
ENSG00000051620.11	HEBP2	heme binding protein 2 [Source:HGNC Symbol;Acc:HGNC:15716]	0.0318662	0.034243	0.35226	-0.0488187	0.0312499	0.118514	ENSG00000051620	0.0145057
ENSG00000051825.15	MPHOSPH9	M-phase phosphoprotein 9 [Source:HGNC Symbol;Acc:HGNC:7215]	0.0556377	0.0326511	0.0886488	-0.044063	0.0297971	0.139475	ENSG00000051825	0.0655071
ENSG00000052723.12	SIKE1	suppressor of IKBKE 1 [Source:HGNC Symbol;Acc:HGNC:26119]	0.0997945	0.0350295	0.00446557	-0.0567746	0.0319677	0.0759965	ENSG00000052723	0.101058
ENSG00000052749.14	RRP12	ribosomal RNA processing 12 homolog [Source:HGNC Symbol;Acc:HGNC:29100]	-0.0759181	0.034597	0.028409	-0.0321497	0.0315729	0.308765	ENSG00000052749	-0.0760199
ENSG00000052795.13	FNIP2	folliculin interacting protein 2 [Source:HGNC Symbol;Acc:HGNC:29280]	0.0964514	0.0282836	0.000671767	0.084807	0.0258114	0.00104817	ENSG00000052795	0.0944814
ENSG00000052841.15	TTC17	tetratricopeptide repeat domain 17 [Source:HGNC Symbol;Acc:HGNC:25596]	0.00118326	0.014245	0.933814	-0.00304567	0.0129999	0.814806	ENSG00000052841	0.00566844
ENSG00000053254.16	FOXN3	forkhead box N3 [Source:HGNC Symbol;Acc:HGNC:1928]	-0.00686183	0.0204259	0.736979	0.0369883	0.0186405	0.04746	ENSG00000053254	-0.0082638
ENSG00000053371.13	AKR7A2	aldo-keto reductase family 7 member A2 [Source:HGNC Symbol;Acc:HGNC:389]	-0.0335472	0.022502	0.136274	0.01729	0.0205352	0.39998	ENSG00000053371	-0.0341216
ENSG00000053438.11	NNAT	neuronatin [Source:HGNC Symbol;Acc:HGNC:7860]	-0.0311757	0.0236875	0.188393	0.0231931	0.021617	0.283536	ENSG00000053438	-0.0284675
ENSG00000053524.13	MCF2L2	MCF.2 cell line derived transforming sequence-like 2 [Source:HGNC Symbol;Acc:HGNC:30319]	0.0528679	0.0477793	0.26874	0.143784	0.043603	0.00100504	ENSG00000053524	0.0660089
ENSG00000053702.15	NRIP2	nuclear receptor interacting protein 2 [Source:HGNC Symbol;Acc:HGNC:23078]	-0.0367689	0.0277995	0.186216	0.029818	0.0253696	0.2401	ENSG00000053702	-0.0219683
ENSG00000053770.12	AP5M1	adaptor related protein complex 5 subunit mu 1 [Source:HGNC Symbol;Acc:HGNC:20192]	0.0396129	0.0283953	0.16327	-0.0548441	0.0259134	0.0345213	ENSG00000053770	0.037467
ENSG00000053900.11	ANAPC4	anaphase promoting complex subunit 4 [Source:HGNC Symbol;Acc:HGNC:19990]	0.0937102	0.0292119	0.00137368	-0.00495141	0.0266585	0.852686	ENSG00000053900	0.0939182
ENSG00000053918.18	KCNQ1	potassium voltage-gated channel subfamily Q member 1 [Source:HGNC Symbol;Acc:HGNC:6294]	-0.0518203	0.0212857	0.0150632	0.0258573	0.0194252	0.183413	ENSG00000053918	-0.0529139
ENSG00000054116.12	TRAPPC3	trafficking protein particle complex subunit 3 [Source:HGNC Symbol;Acc:HGNC:19942]	0.0219785	0.0146273	0.133225	0.00454671	0.0133487	0.73346	ENSG00000054116	0.0180596
ENSG00000054118.15	THRAP3	thyroid hormone receptor associated protein 3 [Source:HGNC Symbol;Acc:HGNC:22964]	0.00272725	0.0209461	0.896429	0.0199641	0.0191153	0.296516	ENSG00000054118	0.00730913
ENSG00000054148.18	PHPT1	phosphohistidine phosphatase 1 [Source:HGNC Symbol;Acc:HGNC:30033]	0.0112825	0.027454	0.681179	-0.0104785	0.0250543	0.675857	ENSG00000054148	-0.00680161
ENSG00000054219.11	LY75	lymphocyte antigen 75 [Source:HGNC Symbol;Acc:HGNC:6729]	-0.0267166	0.0225936	0.237257	0.00383846	0.0206187	0.852349	ENSG00000054219	-0.0261536
ENSG00000054267.22	ARID4B	AT-rich interaction domain 4B [Source:HGNC Symbol;Acc:HGNC:15550]	0.0120137	0.0220095	0.585282	-0.00377644	0.0200857	0.850897	ENSG00000054267	0.00845725
ENSG00000054277.14	OPN3	opsin 3 [Source:HGNC Symbol;Acc:HGNC:14007]	-0.0153525	0.0333069	0.644929	-0.0015096	0.0303956	0.960398	ENSG00000054277	-0.00909872
ENSG00000054282.16	SDCCAG8	SHH signaling and ciliogenesis regulator SDCCAG8 [Source:HGNC Symbol;Acc:HGNC:10671]	0.0417715	0.0283826	0.141368	-0.0307412	0.0259018	0.235536	ENSG00000054282	0.0453261
ENSG00000054523.19	KIF1B	kinesin family member 1B [Source:HGNC Symbol;Acc:HGNC:16636]	-0.0131151	0.0367504	0.721255	-0.00686505	0.0335381	0.837848	ENSG00000054523	-0.0324562
ENSG00000054611.14	TBC1D22A	TBC1 domain family member 22A [Source:HGNC Symbol;Acc:HGNC:1309]	-0.0435847	0.0163286	0.00770965	-0.00389568	0.0149014	0.793807	ENSG00000054611	-0.0456872
ENSG00000054654.19	SYNE2	spectrin repeat containing nuclear envelope protein 2 [Source:HGNC Symbol;Acc:HGNC:17084]	-0.00275422	0.0254123	0.913712	0.0239993	0.023191	0.300956	ENSG00000054654	-0.0039919
ENSG00000054793.14	ATP9A	ATPase phospholipid transporting 9A (putative) [Source:HGNC Symbol;Acc:HGNC:13540]	0.0583509	0.0559833	0.297496	0.0861239	0.0510899	0.0921183	ENSG00000054793	0.0531455
ENSG00000054965.11	FAM168A	family with sequence similarity 168 member A [Source:HGNC Symbol;Acc:HGNC:28999]	-0.0447383	0.0203328	0.0279832	-0.0151284	0.0185555	0.415068	ENSG00000054965	-0.0506368
ENSG00000054967.13	RELT	RELT TNF receptor [Source:HGNC Symbol;Acc:HGNC:13764]	-0.0502818	0.0259895	0.0532718	-0.0150487	0.0237178	0.525886	ENSG00000054967	-0.0601748
ENSG00000054983.17	GALC	galactosylceramidase [Source:HGNC Symbol;Acc:HGNC:4115]	0.0375357	0.0257563	0.145294	0.0187719	0.023505	0.424666	ENSG00000054983	0.0218658
ENSG00000055044.11	NOP58	NOP58 ribonucleoprotein [Source:HGNC Symbol;Acc:HGNC:29926]	0.0141058	0.0362202	0.69702	-0.0178585	0.0330543	0.589109	ENSG00000055044	0.0309414
ENSG00000055070.17	SZRD1	SUZ RNA binding domain containing 1 [Source:HGNC Symbol;Acc:HGNC:30232]	-0.00478537	0.0116771	0.682023	0.00152579	0.0106564	0.886173	ENSG00000055070	-0.00786372
ENSG00000055118.17	KCNH2	potassium voltage-gated channel subfamily H member 2 [Source:HGNC Symbol;Acc:HGNC:6251]	0.0434667	0.0657165	0.50847	0.0136057	0.0599724	0.820567	ENSG00000055118	0.0674847
ENSG00000055130.17	CUL1	cullin 1 [Source:HGNC Symbol;Acc:HGNC:2551]	0.0431198	0.02105	0.040743	0.0137588	0.0192101	0.473996	ENSG00000055130	0.0467782
ENSG00000055147.19	FAM114A2	family with sequence similarity 114 member A2 [Source:HGNC Symbol;Acc:HGNC:1333]	0.0155754	0.0334937	0.642003	-0.0827033	0.0305661	0.00691627	ENSG00000055147	0.0118371
ENSG00000055163.20	CYFIP2	cytoplasmic FMR1 interacting protein 2 [Source:HGNC Symbol;Acc:HGNC:13760]	-0.0395963	0.0192816	0.0402415	0.0128652	0.0175962	0.464846	ENSG00000055163	-0.0351129
ENSG00000055208.19	TAB2	TGF-beta activated kinase 1 (MAP3K7) binding protein 2 [Source:HGNC Symbol;Acc:HGNC:17075]	0.00290179	0.0189981	0.878629	-0.0152922	0.0173375	0.377945	ENSG00000055208	0.00505859
ENSG00000055211.14	GINM1	glycosylated integral membrane protein 1 [Source:HGNC Symbol;Acc:HGNC:21074]	0.0305272	0.0255698	0.232772	-0.0579484	0.0233348	0.0131569	ENSG00000055211	0.0248713
ENSG00000055332.19	EIF2AK2	eukaryotic translation initiation factor 2 alpha kinase 2 [Source:HGNC Symbol;Acc:HGNC:9437]	0.0906691	0.0521175	0.0821777	-0.0554235	0.047562	0.244143	ENSG00000055332	0.0778475
ENSG00000055483.19	USP36	ubiquitin specific peptidase 36 [Source:HGNC Symbol;Acc:HGNC:20062]	-0.0470645	0.0267529	0.0788044	0.0107323	0.0244145	0.660319	ENSG00000055483	-0.0312958
ENSG00000055609.21	KMT2C	lysine methyltransferase 2C [Source:HGNC Symbol;Acc:HGNC:13726]	-0.0182521	0.0176124	0.300269	0.00285818	0.0160729	0.858891	ENSG00000055609	-0.023745
ENSG00000055917.16	PUM2	pumilio RNA binding family member 2 [Source:HGNC Symbol;Acc:HGNC:14958]	0.00804949	0.0136402	0.555219	-0.00815093	0.0124479	0.512725	ENSG00000055917	0.00894835
ENSG00000055950.16	MRPL43	mitochondrial ribosomal protein L43 [Source:HGNC Symbol;Acc:HGNC:14517]	0.00108271	0.023559	0.963352	-0.0080012	0.0214998	0.709847	ENSG00000055950	0.00475499
ENSG00000055955.17	ITIH4	inter-alpha-trypsin inhibitor heavy chain 4 [Source:HGNC Symbol;Acc:HGNC:6169]	-0.0346505	0.044193	0.433159	0.0252892	0.0403301	0.530748	ENSG00000055955	-0.0409159
ENSG00000056097.16	ZFR	zinc finger RNA binding protein [Source:HGNC Symbol;Acc:HGNC:17277]	-0.0230225	0.0219302	0.294027	0.0035424	0.0200133	0.859538	ENSG00000056097	-0.0254659
ENSG00000056558.11	TRAF1	TNF receptor associated factor 1 [Source:HGNC Symbol;Acc:HGNC:12031]	0.00428129	0.0280765	0.87883	0.017612	0.0256224	0.49199	ENSG00000056558	0.0188075
ENSG00000056586.16	RC3H2	ring finger and CCCH-type domains 2 [Source:HGNC Symbol;Acc:HGNC:21461]	0.00737052	0.0159428	0.643945	-0.00871314	0.0145492	0.549376	ENSG00000056586	0.00785225
ENSG00000056972.20	TRAF3IP2	TRAF3 interacting protein 2 [Source:HGNC Symbol;Acc:HGNC:1343]	-0.028693	0.0313741	0.360622	-0.031444	0.0286317	0.272336	ENSG00000056972	-0.0111416
ENSG00000057252.13	SOAT1	sterol O-acyltransferase 1 [Source:HGNC Symbol;Acc:HGNC:11177]	-0.00162965	0.0195338	0.933526	-0.0126574	0.0178264	0.477824	ENSG00000057252	-0.000701162
ENSG00000057608.17	GDI2	GDP dissociation inhibitor 2 [Source:HGNC Symbol;Acc:HGNC:4227]	0.0474062	0.0223646	0.0342448	-0.0186649	0.0204098	0.360642	ENSG00000057608	0.0431762
ENSG00000057657.17	PRDM1	PR/SET domain 1 [Source:HGNC Symbol;Acc:HGNC:9346]	0.0522936	0.0287923	0.0695942	-0.000477302	0.0262756	0.98551	ENSG00000057657	0.0376351
ENSG00000057663.16	ATG5	autophagy related 5 [Source:HGNC Symbol;Acc:HGNC:589]	0.07158	0.0332073	0.0313253	-0.0161532	0.0303047	0.594118	ENSG00000057663	0.0714617
ENSG00000057704.13	TMCC3	transmembrane and coiled-coil domain family 3 [Source:HGNC Symbol;Acc:HGNC:29199]	-0.0619361	0.0383443	0.106527	-0.00401482	0.0349927	0.908677	ENSG00000057704	-0.0749766
ENSG00000057757.10	PITHD1	PITH domain containing 1 [Source:HGNC Symbol;Acc:HGNC:25022]	0.0882936	0.0622307	0.156224	0.0068234	0.0567912	0.904386	ENSG00000057757	0.0991951
ENSG00000057935.14	MTA3	metastasis associated 1 family member 3 [Source:HGNC Symbol;Acc:HGNC:23784]	0.0440324	0.0452499	0.330711	0.00856021	0.0412947	0.835816	ENSG00000057935	0.0707931
ENSG00000058056.10	USP13	ubiquitin specific peptidase 13 [Source:HGNC Symbol;Acc:HGNC:12611]	-0.0975769	0.0619922	0.115758	-0.0767963	0.0565736	0.174901	ENSG00000058056	-0.0869949
ENSG00000058063.16	ATP11B	ATPase phospholipid transporting 11B (putative) [Source:HGNC Symbol;Acc:HGNC:13553]	0.0570608	0.0290337	0.0496158	-0.0786697	0.0264959	0.00304825	ENSG00000058063	0.0462771
ENSG00000058091.17	CDK14	cyclin dependent kinase 14 [Source:HGNC Symbol;Acc:HGNC:8883]	-0.119413	0.0523239	0.0226596	-0.0749139	0.0477504	0.116954	ENSG00000058091	-0.120929
ENSG00000058262.10	SEC61A1	SEC61 translocon subunit alpha 1 [Source:HGNC Symbol;Acc:HGNC:18276]	0.0125785	0.014306	0.379452	0.0411797	0.0130556	0.00165112	ENSG00000058262	0.0156319
ENSG00000058272.19	PPP1R12A	protein phosphatase 1 regulatory subunit 12A [Source:HGNC Symbol;Acc:HGNC:7618]	0.0199451	0.0225461	0.376536	-0.0302955	0.0205754	0.141182	ENSG00000058272	0.0103283
ENSG00000058453.17	CROCC	ciliary rootlet coiled-coil, rootletin [Source:HGNC Symbol;Acc:HGNC:21299]	-0.0260215	0.0294682	0.377402	0.0229119	0.0268925	0.394402	ENSG00000058453	-0.0164857
ENSG00000058600.16	POLR3E	RNA polymerase III subunit E [Source:HGNC Symbol;Acc:HGNC:30347]	-0.0200572	0.0277549	0.470038	0.0254964	0.0253289	0.314333	ENSG00000058600	-0.00203378
ENSG00000058668.15	ATP2B4	ATPase plasma membrane Ca2+ transporting 4 [Source:HGNC Symbol;Acc:HGNC:817]	0.0526461	0.0241304	0.0293308	0.0212363	0.0220212	0.33507	ENSG00000058668	0.0429502
ENSG00000058673.17	ZC3H11A	zinc finger CCCH-type containing 11A [Source:HGNC Symbol;Acc:HGNC:29093]	0.0110232	0.0161102	0.493961	-0.0248557	0.014702	0.0911769	ENSG00000058673	0.00724212
ENSG00000058729.11	RIOK2	RIO kinase 2 [Source:HGNC Symbol;Acc:HGNC:18999]	0.0212573	0.0448286	0.635453	0.00190824	0.0409102	0.962804	ENSG00000058729	0.0388871
ENSG00000058799.15	YIPF1	Yip1 domain family member 1 [Source:HGNC Symbol;Acc:HGNC:25231]	0.0225009	0.0263425	0.39319	-0.0360477	0.0240399	0.13402	ENSG00000058799	0.0133593
ENSG00000058804.12	NDC1	NDC1 transmembrane nucleoporin [Source:HGNC Symbol;Acc:HGNC:25525]	0.08272	0.0293043	0.00484261	0.0119282	0.0267429	0.655657	ENSG00000058804	0.09234
ENSG00000058866.15	DGKG	diacylglycerol kinase gamma [Source:HGNC Symbol;Acc:HGNC:2853]	-0.0976275	0.0447363	0.0292899	-3.51107e-05	0.040826	0.999314	ENSG00000058866	-0.105452
ENSG00000059122.17	FLYWCH1	FLYWCH-type zinc finger 1 [Source:HGNC Symbol;Acc:HGNC:25404]	-0.146329	0.0352992	3.64088e-05	-0.00889319	0.0322138	0.782545	ENSG00000059122	-0.141643
ENSG00000059145.19	UNKL	unk like zinc finger [Source:HGNC Symbol;Acc:HGNC:14184]	-0.0683095	0.0253263	0.00709503	-0.00554765	0.0231125	0.810351	ENSG00000059145	-0.0727407
ENSG00000059377.18	TBXAS1	thromboxane A synthase 1 [Source:HGNC Symbol;Acc:HGNC:11609]	-0.0356278	0.0315214	0.258596	-0.000188516	0.0287662	0.994772	ENSG00000059377	-0.0448001
ENSG00000059378.13	PARP12	poly(ADP-ribose) polymerase family member 12 [Source:HGNC Symbol;Acc:HGNC:21919]	0.0580205	0.0341239	0.089347	-0.00877833	0.0311412	0.77808	ENSG00000059378	0.0520143
ENSG00000059573.9	ALDH18A1	aldehyde dehydrogenase 18 family member A1 [Source:HGNC Symbol;Acc:HGNC:9722]	-0.00429609	0.0346019	0.901212	0.0206387	0.0315774	0.513506	ENSG00000059573	0.00710462
ENSG00000059588.10	TARBP1	TAR (HIV-1) RNA binding protein 1 [Source:HGNC Symbol;Acc:HGNC:11568]	-0.0115235	0.0296793	0.697889	-0.0127425	0.0270851	0.638114	ENSG00000059588	0.00497086
ENSG00000059691.12	GATB	glutamyl-tRNA amidotransferase subunit B [Source:HGNC Symbol;Acc:HGNC:8849]	-0.0351687	0.0300419	0.24198	-0.0229144	0.027416	0.403438	ENSG00000059691	-0.0316633
ENSG00000059728.11	MXD1	MAX dimerization protein 1 [Source:HGNC Symbol;Acc:HGNC:6761]	-0.0360588	0.0407835	0.376799	-0.0541381	0.0372187	0.146053	ENSG00000059728	-0.0585034
ENSG00000059758.8	CDK17	cyclin dependent kinase 17 [Source:HGNC Symbol;Acc:HGNC:8750]	0.0227086	0.0182148	0.212757	-0.0202494	0.0166227	0.223406	ENSG00000059758	0.0189467
ENSG00000059804.16	SLC2A3	solute carrier family 2 member 3 [Source:HGNC Symbol;Acc:HGNC:11007]	-0.0665627	0.0434049	0.125419	-0.047433	0.0396109	0.231369	ENSG00000059804	-0.0826808
ENSG00000060069.18	CTDP1	CTD phosphatase subunit 1 [Source:HGNC Symbol;Acc:HGNC:2498]	-0.0445666	0.0199836	0.0259289	0.0231577	0.0182369	0.204403	ENSG00000060069	-0.0505656
ENSG00000060138.13	YBX3	Y-box binding protein 3 [Source:HGNC Symbol;Acc:HGNC:2428]	0.187943	0.0720381	0.00919984	0.0923125	0.0657414	0.160536	ENSG00000060138	0.198811
ENSG00000060237.19	WNK1	WNK lysine deficient protein kinase 1 [Source:HGNC Symbol;Acc:HGNC:14540]	0.0163012	0.0394938	0.679864	0.0425911	0.0360417	0.237562	ENSG00000060237	0.0274639
ENSG00000060339.14	CCAR1	cell division cycle and apoptosis regulator 1 [Source:HGNC Symbol;Acc:HGNC:24236]	0.00421321	0.0160646	0.793163	-0.00107503	0.0146605	0.941557	ENSG00000060339	0.0122605
ENSG00000060491.17	OGFR	opioid growth factor receptor [Source:HGNC Symbol;Acc:HGNC:15768]	0.0122304	0.0210134	0.560662	-0.00417879	0.0191767	0.827538	ENSG00000060491	-9.82655e-05
ENSG00000060558.4	GNA15	G protein subunit alpha 15 [Source:HGNC Symbol;Acc:HGNC:4383]	-0.0152287	0.03032	0.615577	0.0340384	0.0276698	0.218886	ENSG00000060558	-0.0300372
ENSG00000060642.11	PIGV	phosphatidylinositol glycan anchor biosynthesis class V [Source:HGNC Symbol;Acc:HGNC:26031]	-0.0265963	0.0213808	0.213778	0.0194497	0.019512	0.319068	ENSG00000060642	-0.0228925
ENSG00000060688.13	SNRNP40	small nuclear ribonucleoprotein U5 subunit 40 [Source:HGNC Symbol;Acc:HGNC:30857]	0.0257197	0.0194646	0.186646	-0.00406646	0.0177633	0.818968	ENSG00000060688	0.0319781
ENSG00000060749.16	QSER1	glutamine and serine rich 1 [Source:HGNC Symbol;Acc:HGNC:26154]	0.0643629	0.0279304	0.0213772	0.0444487	0.025489	0.0814544	ENSG00000060749	0.0713528
ENSG00000060971.19	ACAA1	acetyl-CoA acyltransferase 1 [Source:HGNC Symbol;Acc:HGNC:82]	-0.017947	0.0202981	0.376787	-0.00727035	0.0185239	0.694772	ENSG00000060971	-0.0269156
ENSG00000060982.15	BCAT1	branched chain amino acid transaminase 1 [Source:HGNC Symbol;Acc:HGNC:976]	-0.0401161	0.0674802	0.552303	-0.0690244	0.0615819	0.262583	ENSG00000060982	-0.0574924
ENSG00000061273.18	HDAC7	histone deacetylase 7 [Source:HGNC Symbol;Acc:HGNC:14067]	-0.028614	0.020165	0.156171	0.0368021	0.0184024	0.0457505	ENSG00000061273	-0.0252137
ENSG00000061676.15	NCKAP1	NCK associated protein 1 [Source:HGNC Symbol;Acc:HGNC:7666]	0.111881	0.0634924	0.0783159	0.0993586	0.0579426	0.0866554	ENSG00000061676	0.10889
ENSG00000061918.14	GUCY1B1	guanylate cyclase 1 soluble subunit beta 1 [Source:HGNC Symbol;Acc:HGNC:4687]	0.0585918	0.0589869	0.320772	0.084126	0.053831	0.118379	ENSG00000061918	0.0596934
ENSG00000061936.10	SFSWAP	splicing factor SWAP [Source:HGNC Symbol;Acc:HGNC:10790]	-0.0547821	0.0188261	0.00368502	0.0283365	0.0171806	0.0993522	ENSG00000061936	-0.0501085
ENSG00000061938.21	TNK2	tyrosine kinase non receptor 2 [Source:HGNC Symbol;Acc:HGNC:19297]	-0.0199491	0.01994	0.317301	0.0368346	0.0181971	0.0431795	ENSG00000061938	-0.0203684
ENSG00000061987.16	MON2	MON2 homolog, regulator of endosome-to-Golgi trafficking [Source:HGNC Symbol;Acc:HGNC:29177]	0.0193787	0.0217787	0.37376	-0.0144235	0.0198751	0.468166	ENSG00000061987	0.0142321
ENSG00000062194.16	GPBP1	GC-rich promoter binding protein 1 [Source:HGNC Symbol;Acc:HGNC:29520]	0.0743512	0.0291283	0.010822	-0.0594556	0.0265822	0.0254987	ENSG00000062194	0.0735457
ENSG00000062282.15	DGAT2	diacylglycerol O-acyltransferase 2 [Source:HGNC Symbol;Acc:HGNC:16940]	-0.0818991	0.0432126	0.0583077	-0.0434628	0.0394354	0.270637	ENSG00000062282	-0.0946612
ENSG00000062485.19	CS	citrate synthase [Source:HGNC Symbol;Acc:HGNC:2422]	-0.00508524	0.0158225	0.74797	0.0371562	0.0144395	0.0101994	ENSG00000062485	-0.000273953
ENSG00000062524.16	LTK	leukocyte receptor tyrosine kinase [Source:HGNC Symbol;Acc:HGNC:6721]	-0.0862471	0.0704991	0.221437	0.139953	0.0643369	0.0298093	ENSG00000062524	-0.0251189
ENSG00000062582.14	MRPS24	mitochondrial ribosomal protein S24 [Source:HGNC Symbol;Acc:HGNC:14510]	0.00620533	0.0290416	0.830842	0.026697	0.0265031	0.313996	ENSG00000062582	0.00516509
ENSG00000062598.18	ELMO2	engulfment and cell motility 2 [Source:HGNC Symbol;Acc:HGNC:17233]	0.0212672	0.0183189	0.245904	0.033579	0.0167177	0.0448133	ENSG00000062598	0.0192969
ENSG00000062650.20	WAPL	WAPL cohesin release factor [Source:HGNC Symbol;Acc:HGNC:23293]	0.0626967	0.0182655	0.000619247	-0.00700055	0.016669	0.674582	ENSG00000062650	0.0599173
ENSG00000062716.13	VMP1	vacuole membrane protein 1 [Source:HGNC Symbol;Acc:HGNC:29559]	-0.0131856	0.0335333	0.694239	-0.0682545	0.0306022	0.0259145	ENSG00000062716	-0.031386
ENSG00000062725.10	APPBP2	amyloid beta precursor protein binding protein 2 [Source:HGNC Symbol;Acc:HGNC:622]	0.00144416	0.0220357	0.947758	-0.058708	0.0201096	0.00357532	ENSG00000062725	0.000517705
ENSG00000062822.15	POLD1	DNA polymerase delta 1, catalytic subunit [Source:HGNC Symbol;Acc:HGNC:9175]	-0.00377044	0.0269693	0.888839	-0.00369185	0.024612	0.880789	ENSG00000062822	0.00216913
ENSG00000063046.18	EIF4B	eukaryotic translation initiation factor 4B [Source:HGNC Symbol;Acc:HGNC:3285]	0.000546251	0.0212471	0.979494	0.00777378	0.0193899	0.688555	ENSG00000063046	0.0132688
ENSG00000063169.11	BICRA	BRD4 interacting chromatin remodeling complex associated protein [Source:HGNC Symbol;Acc:HGNC:4332]	-0.0236801	0.0221939	0.286211	0.0409892	0.0202539	0.0432252	ENSG00000063169	-0.0210386
ENSG00000063176.16	SPHK2	sphingosine kinase 2 [Source:HGNC Symbol;Acc:HGNC:18859]	-0.024313	0.0193029	0.208086	0.0248661	0.0176157	0.158341	ENSG00000063176	-0.0199632
ENSG00000063177.13	RPL18	ribosomal protein L18 [Source:HGNC Symbol;Acc:HGNC:10310]	-0.0281347	0.0272522	0.302109	-0.0148107	0.0248701	0.551611	ENSG00000063177	-0.0227579
ENSG00000063244.13	U2AF2	U2 small nuclear RNA auxiliary factor 2 [Source:HGNC Symbol;Acc:HGNC:23156]	-0.0433522	0.0160145	0.00688868	0.0353456	0.0146147	0.0157391	ENSG00000063244	-0.0419815
ENSG00000063245.15	EPN1	epsin 1 [Source:HGNC Symbol;Acc:HGNC:21604]	-0.0198096	0.0275344	0.472009	0.0294617	0.0251277	0.241247	ENSG00000063245	-0.0252896
ENSG00000063322.15	MED29	mediator complex subunit 29 [Source:HGNC Symbol;Acc:HGNC:23074]	-0.003112	0.0160247	0.846053	0.0133541	0.014624	0.361347	ENSG00000063322	-0.00154099
ENSG00000063587.15	LOC105373378	zinc finger protein 275 [Source:HGNC Symbol;Acc:HGNC:13069]	-0.0407145	0.0250724	0.104676	0.0359098	0.0228809	0.116824	ENSG00000063587	-0.0257494
ENSG00000063601.17	MTMR1	myotubularin related protein 1 [Source:HGNC Symbol;Acc:HGNC:7449]	-0.0202419	0.0163197	0.215105	0.00619403	0.0148933	0.677564	ENSG00000063601	-0.0147243
ENSG00000063761.16	ADCK1	aarF domain containing kinase 1 [Source:HGNC Symbol;Acc:HGNC:19038]	-0.0643452	0.0453467	0.156181	0.00743084	0.0413831	0.857528	ENSG00000063761	-0.0579935
ENSG00000063854.13	HAGH	hydroxyacylglutathione hydrolase [Source:HGNC Symbol;Acc:HGNC:4805]	0.149791	0.0613346	0.0147481	0.0541165	0.0559735	0.333835	ENSG00000063854	0.162723
ENSG00000063978.16	RNF4	ring finger protein 4 [Source:HGNC Symbol;Acc:HGNC:10067]	-0.0191785	0.012591	0.127984	0.00089218	0.0114904	0.938123	ENSG00000063978	-0.0169667
ENSG00000064012.22	CASP8	caspase 8 [Source:HGNC Symbol;Acc:HGNC:1509]	0.016432	0.0210645	0.435503	-0.0368924	0.0192233	0.0552115	ENSG00000064012	0.0054801
ENSG00000064115.11	TM7SF3	transmembrane 7 superfamily member 3 [Source:HGNC Symbol;Acc:HGNC:23049]	0.0270422	0.0264382	0.306595	0.00400029	0.0241273	0.868344	ENSG00000064115	0.0191849
ENSG00000064201.16	TSPAN32	tetraspanin 32 [Source:HGNC Symbol;Acc:HGNC:13410]	-0.00208991	0.0274378	0.939298	0.00998175	0.0250396	0.690233	ENSG00000064201	-0.00820485
ENSG00000064225.12	ST3GAL6	ST3 beta-galactoside alpha-2,3-sialyltransferase 6 [Source:HGNC Symbol;Acc:HGNC:18080]	0.0264586	0.0411841	0.520711	-0.0106158	0.0375843	0.777647	ENSG00000064225	0.0078543
ENSG00000064313.12	TAF2	TATA-box binding protein associated factor 2 [Source:HGNC Symbol;Acc:HGNC:11536]	-0.00958948	0.0258695	0.710939	-0.0075662	0.0236083	0.748656	ENSG00000064313	-0.0164396
ENSG00000064393.16	HIPK2	homeodomain interacting protein kinase 2 [Source:HGNC Symbol;Acc:HGNC:14402]	-0.065421	0.0273495	0.0169147	0.0676568	0.0249589	0.00681346	ENSG00000064393	-0.0614608
ENSG00000064419.14	TNPO3	transportin 3 [Source:HGNC Symbol;Acc:HGNC:17103]	-0.0202625	0.0158799	0.202217	-0.0141856	0.0144919	0.32785	ENSG00000064419	-0.0237043
ENSG00000064490.14	RFXANK	regulatory factor X associated ankyrin containing protein [Source:HGNC Symbol;Acc:HGNC:9987]	0.0218409	0.0241559	0.366098	-0.0170373	0.0220445	0.439765	ENSG00000064490	0.0166002
ENSG00000064547.14	LPAR2	lysophosphatidic acid receptor 2 [Source:HGNC Symbol;Acc:HGNC:3168]	-0.111644	0.0365339	0.00229544	-0.0793024	0.0333405	0.0175426	ENSG00000064547	-0.119254
ENSG00000064601.21	CTSA	cathepsin A [Source:HGNC Symbol;Acc:HGNC:9251]	-0.00939295	0.0326109	0.773375	0.0496504	0.0297605	0.095521	ENSG00000064601	-0.0140773
ENSG00000064607.17	SUGP2	SURP and G-patch domain containing 2 [Source:HGNC Symbol;Acc:HGNC:18641]	-0.00694759	0.0189303	0.713679	0.00115951	0.0172756	0.946499	ENSG00000064607	-0.00725988
ENSG00000064651.14	SLC12A2	solute carrier family 12 member 2 [Source:HGNC Symbol;Acc:HGNC:10911]	0.00597959	0.033387	0.857891	-0.00519176	0.0304687	0.864728	ENSG00000064651	0.0115028
ENSG00000064666.15	CNN2	calponin 2 [Source:HGNC Symbol;Acc:HGNC:2156]	-0.0785786	0.0280888	0.00523563	0.0154688	0.0256336	0.546324	ENSG00000064666	-0.0773877
ENSG00000064687.13	ABCA7	ATP binding cassette subfamily A member 7 [Source:HGNC Symbol;Acc:HGNC:37]	-0.111814	0.0398987	0.00515683	-0.00251437	0.0364113	0.944958	ENSG00000064687	-0.116576
ENSG00000064703.13	DDX20	DEAD-box helicase 20 [Source:HGNC Symbol;Acc:HGNC:2743]	0.0300757	0.0251685	0.232343	-0.00619579	0.0229686	0.787401	ENSG00000064703	0.0373749
ENSG00000064726.10	BTBD1	BTB domain containing 1 [Source:HGNC Symbol;Acc:HGNC:1120]	0.0505234	0.0180511	0.00521293	-0.0148654	0.0164732	0.367036	ENSG00000064726	0.0456696
ENSG00000064763.11	FAR2	fatty acyl-CoA reductase 2 [Source:HGNC Symbol;Acc:HGNC:25531]	0.0198229	0.0403552	0.623371	-0.0276482	0.0368279	0.452962	ENSG00000064763	-0.000113009
ENSG00000064886.14	CHI3L2	chitinase 3 like 2 [Source:HGNC Symbol;Acc:HGNC:1933]	-0.0129706	0.0488146	0.790509	0.0324183	0.0445479	0.466934	ENSG00000064886	0.000181607
ENSG00000064932.16	SBNO2	strawberry notch homolog 2 [Source:HGNC Symbol;Acc:HGNC:29158]	-0.0678029	0.0369624	0.0668566	-0.0300889	0.0337316	0.372575	ENSG00000064932	-0.0796976
ENSG00000064933.18	PMS1	PMS1 homolog 1, mismatch repair system component [Source:HGNC Symbol;Acc:HGNC:9121]	0.0418245	0.0378542	0.26944	-0.0466868	0.0345454	0.176813	ENSG00000064933	0.0464868
ENSG00000064961.19	HMG20B	high mobility group 20B [Source:HGNC Symbol;Acc:HGNC:5002]	-0.00539343	0.0171203	0.752795	0.0124629	0.0156239	0.425217	ENSG00000064961	-0.0137783
ENSG00000064995.18	TAF11	TATA-box binding protein associated factor 11 [Source:HGNC Symbol;Acc:HGNC:11544]	0.0534156	0.0242154	0.0275909	-0.0346184	0.0220987	0.117499	ENSG00000064995	0.0512689
ENSG00000064999.15	ANKS1A	ankyrin repeat and sterile alpha motif domain containing 1A [Source:HGNC Symbol;Acc:HGNC:20961]	-0.0296675	0.0216051	0.169966	0.00842468	0.0197166	0.669249	ENSG00000064999	-0.0391125
ENSG00000065000.19	AP3D1	adaptor related protein complex 3 subunit delta 1 [Source:HGNC Symbol;Acc:HGNC:568]	-0.0211349	0.0200327	0.291637	0.0484104	0.0182817	0.00820689	ENSG00000065000	-0.0154579
ENSG00000065029.15	ZNF76	zinc finger protein 76 [Source:HGNC Symbol;Acc:HGNC:13149]	-0.0130997	0.0236644	0.579988	0.0211052	0.021596	0.328639	ENSG00000065029	-0.0035403
ENSG00000065060.17	BLTP3A	bridge-like lipid transfer protein family member 3A [Source:HGNC Symbol;Acc:HGNC:21216]	0.045569	0.0219419	0.0380413	0.00203553	0.020024	0.919049	ENSG00000065060	0.0485093
ENSG00000065135.12	GNAI3	G protein subunit alpha i3 [Source:HGNC Symbol;Acc:HGNC:4387]	0.0173304	0.0215509	0.421468	-0.0509309	0.0196671	0.00972872	ENSG00000065135	0.0094649
ENSG00000065150.21	IPO5	importin 5 [Source:HGNC Symbol;Acc:HGNC:6402]	-0.016702	0.0245619	0.496642	0.00481393	0.022415	0.829989	ENSG00000065150	-0.00657402
ENSG00000065154.12	OAT	ornithine aminotransferase [Source:HGNC Symbol;Acc:HGNC:8091]	0.00833051	0.0288391	0.772739	-0.0534709	0.0263183	0.0424134	ENSG00000065154	0.00358464
ENSG00000065183.16	WDR3	WD repeat domain 3 [Source:HGNC Symbol;Acc:HGNC:12755]	0.00530439	0.0434979	0.902963	0.0721501	0.0396958	0.0693888	ENSG00000065183	0.0176414
ENSG00000065243.20	PKN2	protein kinase N2 [Source:HGNC Symbol;Acc:HGNC:9406]	0.0343782	0.0331781	0.300339	-0.0647933	0.0302781	0.0325689	ENSG00000065243	0.0194817
ENSG00000065268.11	WDR18	WD repeat domain 18 [Source:HGNC Symbol;Acc:HGNC:17956]	0.0165275	0.0349121	0.636015	0.0440983	0.0318605	0.166594	ENSG00000065268	0.0225138
ENSG00000065308.5	TRAM2	translocation associated membrane protein 2 [Source:HGNC Symbol;Acc:HGNC:16855]	0.0227232	0.0203542	0.264488	0.0230744	0.0185751	0.214407	ENSG00000065308	0.019106
ENSG00000065357.20	DGKA	diacylglycerol kinase alpha [Source:HGNC Symbol;Acc:HGNC:2849]	-0.0706308	0.0330639	0.0328742	0.0284009	0.0301738	0.346778	ENSG00000065357	-0.0412377
ENSG00000065413.20	ANKRD44	ankyrin repeat domain 44 [Source:HGNC Symbol;Acc:HGNC:25259]	-0.0609045	0.021623	0.00493551	-0.0226091	0.019733	0.252136	ENSG00000065413	-0.0549146
ENSG00000065427.15	KARS1	lysyl-tRNA synthetase 1 [Source:HGNC Symbol;Acc:HGNC:6215]	0.0510197	0.0178619	0.00436259	-0.0160159	0.0163007	0.326044	ENSG00000065427	0.0557015
ENSG00000065457.11	ADAT1	adenosine deaminase tRNA specific 1 [Source:HGNC Symbol;Acc:HGNC:228]	0.0431857	0.0242099	0.0747184	0.00311344	0.0220937	0.887958	ENSG00000065457	0.0483254
ENSG00000065491.8	TBC1D22B	TBC1 domain family member 22B [Source:HGNC Symbol;Acc:HGNC:21602]	0.136873	0.0453636	0.0026069	0.0530346	0.0413985	0.200425	ENSG00000065491	0.148596
ENSG00000065518.8	NDUFB4	NADH:ubiquinone oxidoreductase subunit B4 [Source:HGNC Symbol;Acc:HGNC:7699]	0.0276132	0.0260552	0.289461	-0.0346028	0.0237778	0.145871	ENSG00000065518	0.0224954
ENSG00000065526.12	SPEN	spen family transcriptional repressor [Source:HGNC Symbol;Acc:HGNC:17575]	-0.0452677	0.0212927	0.0337173	0.0256045	0.0194315	0.187872	ENSG00000065526	-0.0408868
ENSG00000065534.19	MYLK	myosin light chain kinase [Source:HGNC Symbol;Acc:HGNC:7590]	0.0151257	0.0559256	0.786854	0.105704	0.0510373	0.0385706	ENSG00000065534	0.0225019
ENSG00000065548.18	ZC3H15	zinc finger CCCH-type containing 15 [Source:HGNC Symbol;Acc:HGNC:29528]	0.12679	0.0403201	0.00170579	-0.0456165	0.0367958	0.215332	ENSG00000065548	0.131828
ENSG00000065559.15	MAP2K4	mitogen-activated protein kinase kinase 4 [Source:HGNC Symbol;Acc:HGNC:6844]	0.00592821	0.02745	0.829054	-0.0534393	0.0250507	0.0331153	ENSG00000065559	-0.000715772
ENSG00000065600.13	PACC1	proton activated chloride channel 1 [Source:HGNC Symbol;Acc:HGNC:25593]	-0.00142131	0.022196	0.948954	-0.00987988	0.0202559	0.625818	ENSG00000065600	-0.00242262
ENSG00000065613.15	SLK	STE20 like kinase [Source:HGNC Symbol;Acc:HGNC:11088]	0.0718476	0.0298543	0.0162582	-0.0394822	0.0272448	0.147564	ENSG00000065613	0.0599922
ENSG00000065615.14	CYB5R4	cytochrome b5 reductase 4 [Source:HGNC Symbol;Acc:HGNC:20147]	0.037568	0.0358076	0.294322	-0.0827857	0.0326777	0.0114279	ENSG00000065615	0.0172151
ENSG00000065621.15	GSTO2	glutathione S-transferase omega 2 [Source:HGNC Symbol;Acc:HGNC:23064]	0.0062966	0.0415452	0.87956	-0.0766598	0.0379138	0.0434126	ENSG00000065621	-0.0174314
ENSG00000065665.21	SEC61A2	SEC61 translocon subunit alpha 2 [Source:HGNC Symbol;Acc:HGNC:17702]	-0.0064324	0.0289623	0.824279	-0.0612244	0.0264308	0.0207109	ENSG00000065665	-0.00913899
ENSG00000065675.15	PRKCQ	protein kinase C theta [Source:HGNC Symbol;Acc:HGNC:9410]	0.0260793	0.0271635	0.337214	0.029071	0.0247892	0.241147	ENSG00000065675	0.0354628
ENSG00000065717.15	TLE2	TLE family member 2, transcriptional corepressor [Source:HGNC Symbol;Acc:HGNC:11838]	-0.10958	0.0512825	0.0328243	-0.0422305	0.0468	0.367054	ENSG00000065717	-0.0778959
ENSG00000065802.12	ASB1	ankyrin repeat and SOCS box containing 1 [Source:HGNC Symbol;Acc:HGNC:16011]	-0.029608	0.0241173	0.219823	0.03077	0.0220092	0.162367	ENSG00000065802	-0.0271657
ENSG00000065809.14	FAM107B	family with sequence similarity 107 member B [Source:HGNC Symbol;Acc:HGNC:23726]	0.0336143	0.0217876	0.123149	-0.03279	0.0198832	0.0993937	ENSG00000065809	0.0345641
ENSG00000065882.16	TBC1D1	TBC1 domain family member 1 [Source:HGNC Symbol;Acc:HGNC:11578]	-0.0170363	0.0235144	0.468902	0.0046207	0.021459	0.829551	ENSG00000065882	-0.0197742
ENSG00000065883.16	CDK13	cyclin dependent kinase 13 [Source:HGNC Symbol;Acc:HGNC:1733]	0.00819911	0.0104235	0.431678	0.00627521	0.00951238	0.509585	ENSG00000065883	0.00678193
ENSG00000065911.13	MTHFD2	methylenetetrahydrofolate dehydrogenase (NADP+ dependent) 2, methenyltetrahydrofolate cyclohydrolase [Source:HGNC Symbol;Acc:HGNC:7434]	0.057118	0.0352974	0.105894	-0.0552247	0.0322121	0.0867228	ENSG00000065911	0.0435655
ENSG00000065923.10	SLC9A7	solute carrier family 9 member A7 [Source:HGNC Symbol;Acc:HGNC:17123]	-0.113483	0.043387	0.00902356	-0.00534135	0.0395947	0.892714	ENSG00000065923	-0.0980292
ENSG00000065970.9	FOXJ2	forkhead box J2 [Source:HGNC Symbol;Acc:HGNC:24818]	0.0073691	0.0241527	0.760342	0.050606	0.0220416	0.0218587	ENSG00000065970	0.0146893
ENSG00000065978.19	YBX1	Y-box binding protein 1 [Source:HGNC Symbol;Acc:HGNC:8014]	0.116449	0.0481593	0.0157605	0.0419343	0.0439498	0.340213	ENSG00000065978	0.126622
ENSG00000065989.16	PDE4A	phosphodiesterase 4A [Source:HGNC Symbol;Acc:HGNC:8780]	-0.0189621	0.0349478	0.587522	0.0287382	0.0318931	0.367734	ENSG00000065989	-0.038719
ENSG00000066027.12	PPP2R5A	protein phosphatase 2 regulatory subunit B'alpha [Source:HGNC Symbol;Acc:HGNC:9309]	0.0182784	0.0275992	0.507925	-0.0286117	0.0251868	0.256203	ENSG00000066027	-0.000143652
ENSG00000066044.15	ELAVL1	ELAV like RNA binding protein 1 [Source:HGNC Symbol;Acc:HGNC:3312]	-0.0554037	0.0335415	0.0988483	0.0235269	0.0306097	0.442282	ENSG00000066044	-0.0490251
ENSG00000066084.13	DIP2B	disco interacting protein 2 homolog B [Source:HGNC Symbol;Acc:HGNC:29284]	-0.025957	0.024754	0.294582	-0.00733335	0.0225903	0.745525	ENSG00000066084	-0.0285213
ENSG00000066117.15	SMARCD1	SWI/SNF related, matrix associated, actin dependent regulator of chromatin, subfamily d, member 1 [Source:HGNC Symbol;Acc:HGNC:11106]	0.0137796	0.0186599	0.460384	0.0217101	0.0170289	0.202601	ENSG00000066117	0.0189311
ENSG00000066135.13	KDM4A	lysine demethylase 4A [Source:HGNC Symbol;Acc:HGNC:22978]	-0.0347936	0.0228898	0.128773	0.0123476	0.020889	0.554566	ENSG00000066135	-0.0343664
ENSG00000066136.20	NFYC	nuclear transcription factor Y subunit gamma [Source:HGNC Symbol;Acc:HGNC:7806]	-0.039622	0.0190819	0.0380766	0.0156204	0.017414	0.369904	ENSG00000066136	-0.0408831
ENSG00000066294.15	CD84	CD84 molecule [Source:HGNC Symbol;Acc:HGNC:1704]	0.0264664	0.0257116	0.303528	-0.00866765	0.0234642	0.711898	ENSG00000066294	0.0229539
ENSG00000066322.15	ELOVL1	ELOVL fatty acid elongase 1 [Source:HGNC Symbol;Acc:HGNC:14418]	-0.0201426	0.0190945	0.291698	0.015901	0.0174255	0.361691	ENSG00000066322	-0.0179145
ENSG00000066336.12	SPI1	Spi-1 proto-oncogene [Source:HGNC Symbol;Acc:HGNC:11241]	-0.0566267	0.0364608	0.120677	0.00572958	0.0332738	0.863315	ENSG00000066336	-0.0670696
ENSG00000066422.5	ZBTB11	zinc finger and BTB domain containing 11 [Source:HGNC Symbol;Acc:HGNC:16740]	0.0495954	0.018289	0.00679214	-0.0276425	0.0166904	0.0979539	ENSG00000066422	0.0485607
ENSG00000066427.24	ATXN3	ataxin 3 [Source:HGNC Symbol;Acc:HGNC:7106]	-0.0111563	0.0273931	0.683887	-0.0215511	0.0249987	0.388817	ENSG00000066427	-0.00882714
ENSG00000066455.13	GOLGA5	golgin A5 [Source:HGNC Symbol;Acc:HGNC:4428]	0.0257884	0.0191579	0.178535	-0.00146108	0.0174833	0.933413	ENSG00000066455	0.0249325
ENSG00000066654.14	THUMPD1	THUMP domain containing 1 [Source:HGNC Symbol;Acc:HGNC:23807]	0.0150449	0.0242636	0.535342	-0.00467784	0.0221428	0.832723	ENSG00000066654	0.0207699
ENSG00000066739.12	ATG2B	autophagy related 2B [Source:HGNC Symbol;Acc:HGNC:20187]	-0.0165992	0.0254003	0.513563	0.0260886	0.0231801	0.260623	ENSG00000066739	-0.0123056
ENSG00000066777.9	ARFGEF1	ADP ribosylation factor guanine nucleotide exchange factor 1 [Source:HGNC Symbol;Acc:HGNC:15772]	0.0216331	0.0149897	0.149236	-0.00244726	0.0136794	0.858048	ENSG00000066777	0.0185134
ENSG00000066827.16	ZFAT	zinc finger and AT-hook domain containing [Source:HGNC Symbol;Acc:HGNC:19899]	-0.0528916	0.0332333	0.111767	0.0318909	0.0303285	0.293242	ENSG00000066827	-0.0463374
ENSG00000066855.16	MTFR1	mitochondrial fission regulator 1 [Source:HGNC Symbol;Acc:HGNC:29510]	0.00678598	0.0406972	0.867601	-0.0230842	0.0371399	0.534363	ENSG00000066855	0.025802
ENSG00000066923.18	STAG3	stromal antigen 3 [Source:HGNC Symbol;Acc:HGNC:11356]	-0.0436236	0.0240864	0.0703819	-0.0306276	0.0219811	0.163779	ENSG00000066923	-0.0461427
ENSG00000066926.13	FECH	ferrochelatase [Source:HGNC Symbol;Acc:HGNC:3647]	0.120234	0.0756691	0.112347	0.0576862	0.069055	0.403685	ENSG00000066926	0.132404
ENSG00000066933.16	MYO9A	myosin IXA [Source:HGNC Symbol;Acc:HGNC:7608]	0.0175674	0.0320774	0.584033	-0.0393243	0.0292736	0.179427	ENSG00000066933	0.0282544
ENSG00000067048.17	DDX3Y	DEAD-box helicase 3 Y-linked [Source:HGNC Symbol;Acc:HGNC:2699]	0.921613	0.36327	0.0113119	0.414645	0.331517	0.21128	ENSG00000067048	0.94252
ENSG00000067057.18	PFKP	phosphofructokinase, platelet [Source:HGNC Symbol;Acc:HGNC:8878]	-0.0223071	0.0296268	0.451642	0.018727	0.0270372	0.488675	ENSG00000067057	-0.0190333
ENSG00000067064.12	IDI1	isopentenyl-diphosphate delta isomerase 1 [Source:HGNC Symbol;Acc:HGNC:5387]	0.0652153	0.0399158	0.102569	-0.0448904	0.0364268	0.218072	ENSG00000067064	0.0561128
ENSG00000067066.17	SP100	SP100 nuclear antigen [Source:HGNC Symbol;Acc:HGNC:11206]	0.0162161	0.0242815	0.50437	-0.0220871	0.0221591	0.319093	ENSG00000067066	0.0112141
ENSG00000067082.15	KLF6	KLF transcription factor 6 [Source:HGNC Symbol;Acc:HGNC:2235]	-0.00414396	0.0223288	0.8528	-0.047265	0.020377	0.020541	ENSG00000067082	-0.0209793
ENSG00000067141.17	NEO1	neogenin 1 [Source:HGNC Symbol;Acc:HGNC:7754]	0.172596	0.0585925	0.00328705	0.055433	0.0534711	0.300098	ENSG00000067141	0.195451
ENSG00000067167.8	TRAM1	translocation associated membrane protein 1 [Source:HGNC Symbol;Acc:HGNC:20568]	0.0670181	0.0212153	0.00162455	-0.000656179	0.0193609	0.972969	ENSG00000067167	0.0670075
ENSG00000067182.8	TNFRSF1A	TNF receptor superfamily member 1A [Source:HGNC Symbol;Acc:HGNC:11916]	-0.0588649	0.0316035	0.0627721	-0.0167569	0.0288411	0.561349	ENSG00000067182	-0.0646674
ENSG00000067191.16	CACNB1	calcium voltage-gated channel auxiliary subunit beta 1 [Source:HGNC Symbol;Acc:HGNC:1401]	0.0356476	0.0337034	0.29042	0.0202427	0.0307574	0.51058	ENSG00000067191	0.035121
ENSG00000067208.15	EVI5	ecotropic viral integration site 5 [Source:HGNC Symbol;Acc:HGNC:3501]	-0.0272184	0.0420128	0.517205	-0.00169543	0.0383406	0.964737	ENSG00000067208	-0.0444409
ENSG00000067221.14	STOML1	stomatin like 1 [Source:HGNC Symbol;Acc:HGNC:14560]	0.0117235	0.032504	0.718407	-0.0139517	0.0296629	0.638201	ENSG00000067221	0.0150245
ENSG00000067225.19	PKM	pyruvate kinase M1/2 [Source:HGNC Symbol;Acc:HGNC:9021]	-0.0299929	0.0234019	0.200226	0.0458125	0.0213564	0.0321499	ENSG00000067225	-0.0319885
ENSG00000067248.10	DHX29	DExH-box helicase 29 [Source:HGNC Symbol;Acc:HGNC:15815]	0.106326	0.0301323	0.000434148	-0.0318755	0.0274985	0.246626	ENSG00000067248	0.107032
ENSG00000067334.14	DNTTIP2	deoxynucleotidyltransferase terminal interacting protein 2 [Source:HGNC Symbol;Acc:HGNC:24013]	0.0902042	0.0446116	0.043408	-0.0541192	0.0407122	0.184008	ENSG00000067334	0.0905327
ENSG00000067365.15	METTL22	methyltransferase 22, Kin17 lysine [Source:HGNC Symbol;Acc:HGNC:28368]	-0.0371595	0.0174265	0.0331885	-0.0115639	0.0159033	0.467289	ENSG00000067365	-0.0396807
ENSG00000067369.14	TP53BP1	tumor protein p53 binding protein 1 [Source:HGNC Symbol;Acc:HGNC:11999]	-0.00783953	0.0287721	0.785309	0.00434682	0.0262572	0.868542	ENSG00000067369	0.00240771
ENSG00000067560.14	RHOA	ras homolog family member A [Source:HGNC Symbol;Acc:HGNC:667]	0.0107831	0.0207238	0.602939	0.00454592	0.0189124	0.810088	ENSG00000067560	0.00311286
ENSG00000067596.12	DHX8	DEAH-box helicase 8 [Source:HGNC Symbol;Acc:HGNC:2749]	-0.0371779	0.0222697	0.0953021	-0.00140976	0.0203231	0.944709	ENSG00000067596	-0.0348259
ENSG00000067606.17	PRKCZ	protein kinase C zeta [Source:HGNC Symbol;Acc:HGNC:9412]	-0.0686465	0.0204167	0.000798433	0.013087	0.0186321	0.482579	ENSG00000067606	-0.0673089
ENSG00000067646.12	ZFY	zinc finger protein Y-linked [Source:HGNC Symbol;Acc:HGNC:12870]	0.639191	0.276776	0.0210965	0.311706	0.252583	0.217427	ENSG00000067646	0.658242
ENSG00000067704.10	IARS2	isoleucyl-tRNA synthetase 2, mitochondrial [Source:HGNC Symbol;Acc:HGNC:29685]	0.0520943	0.0247431	0.0354717	-0.0181841	0.0225803	0.420808	ENSG00000067704	0.0540912
ENSG00000067829.19	IDH3G	isocitrate dehydrogenase (NAD(+)) 3 non-catalytic subunit gamma [Source:HGNC Symbol;Acc:HGNC:5386]	-0.0467324	0.0208781	0.0253893	0.0240271	0.0190532	0.207546	ENSG00000067829	-0.0468841
ENSG00000067836.13	ROGDI	rogdi atypical leucine zipper [Source:HGNC Symbol;Acc:HGNC:29478]	0.0809769	0.0460486	0.0789263	0.00274764	0.0420236	0.94788	ENSG00000067836	0.0887437
ENSG00000067840.13	PDZD4	PDZ domain containing 4 [Source:HGNC Symbol;Acc:HGNC:21167]	0.0576333	0.0496974	0.246418	0.049527	0.0453534	0.275051	ENSG00000067840	0.0368348
ENSG00000067900.8	ROCK1	Rho associated coiled-coil containing protein kinase 1 [Source:HGNC Symbol;Acc:HGNC:10251]	-0.000944824	0.0236224	0.968102	-0.0686093	0.0215576	0.0014986	ENSG00000067900	-0.0118637
ENSG00000067955.15	CBFB	core-binding factor subunit beta [Source:HGNC Symbol;Acc:HGNC:1539]	-0.0143217	0.0227835	0.529734	-0.00762142	0.020792	0.714018	ENSG00000067955	-0.0190245
ENSG00000067992.16	PDK3	pyruvate dehydrogenase kinase 3 [Source:HGNC Symbol;Acc:HGNC:8811]	-0.00512885	0.0280928	0.855169	-0.0216182	0.0256373	0.399274	ENSG00000067992	-0.0199456
ENSG00000068001.14	HYAL2	hyaluronidase 2 [Source:HGNC Symbol;Acc:HGNC:5321]	-0.00836505	0.0278344	0.763828	0.0284811	0.0254015	0.262421	ENSG00000068001	-0.0148809
ENSG00000068024.17	HDAC4	histone deacetylase 4 [Source:HGNC Symbol;Acc:HGNC:14063]	-0.0801215	0.0323793	0.0134866	0.00909819	0.0295491	0.758213	ENSG00000068024	-0.079574
ENSG00000068028.18	RASSF1	Ras association domain family member 1 [Source:HGNC Symbol;Acc:HGNC:9882]	0.0239382	0.0255939	0.349825	0.0210443	0.0233568	0.367782	ENSG00000068028	0.0103855
ENSG00000068079.8	IFI35	interferon induced protein 35 [Source:HGNC Symbol;Acc:HGNC:5399]	0.0384714	0.0439632	0.381712	-0.0449282	0.0401204	0.263018	ENSG00000068079	0.0187536
ENSG00000068097.15	HEATR6	HEAT repeat containing 6 [Source:HGNC Symbol;Acc:HGNC:24076]	-0.0500741	0.0353646	0.157064	-0.0229008	0.0322735	0.478105	ENSG00000068097	-0.049679
ENSG00000068120.15	COASY	Coenzyme A synthase [Source:HGNC Symbol;Acc:HGNC:29932]	-0.0120781	0.0195116	0.536023	0.0168155	0.0178061	0.345179	ENSG00000068120	-0.015345
ENSG00000068305.17	MEF2A	myocyte enhancer factor 2A [Source:HGNC Symbol;Acc:HGNC:6993]	-0.00329835	0.0244226	0.892593	-0.0159616	0.0222879	0.474038	ENSG00000068305	-0.0105338
ENSG00000068308.14	OTUD5	OTU deubiquitinase 5 [Source:HGNC Symbol;Acc:HGNC:25402]	-0.0304076	0.0191572	0.112727	0.0128309	0.0174827	0.463146	ENSG00000068308	-0.0297971
ENSG00000068323.17	TFE3	transcription factor binding to IGHM enhancer 3 [Source:HGNC Symbol;Acc:HGNC:11752]	-0.0292047	0.0270655	0.280797	-0.000629734	0.0246998	0.979664	ENSG00000068323	-0.0365315
ENSG00000068354.16	TBC1D25	TBC1 domain family member 25 [Source:HGNC Symbol;Acc:HGNC:8092]	0.0391297	0.0235509	0.0968856	0.015661	0.0214923	0.466346	ENSG00000068354	0.0429394
ENSG00000068366.21	ACSL4	acyl-CoA synthetase long chain family member 4 [Source:HGNC Symbol;Acc:HGNC:3571]	0.0301615	0.0326263	0.355443	-0.0338046	0.0297745	0.256463	ENSG00000068366	0.0156954
ENSG00000068383.19	INPP5A	inositol polyphosphate-5-phosphatase A [Source:HGNC Symbol;Acc:HGNC:6076]	-0.0225886	0.0269095	0.401403	0.00884958	0.0245574	0.718642	ENSG00000068383	-0.0227371
ENSG00000068394.11	GPKOW	G-patch domain and KOW motifs [Source:HGNC Symbol;Acc:HGNC:30677]	-0.0129039	0.021942	0.556585	-0.00578275	0.0200241	0.772794	ENSG00000068394	-0.0174332
ENSG00000068400.13	GRIPAP1	GRIP1 associated protein 1 [Source:HGNC Symbol;Acc:HGNC:18706]	-0.00468014	0.0225209	0.835412	0.00436175	0.0205524	0.831968	ENSG00000068400	-0.00929196
ENSG00000068438.15	FTSJ1	FtsJ RNA 2'-O-methyltransferase 1 [Source:HGNC Symbol;Acc:HGNC:13254]	-0.0178716	0.021041	0.395853	-0.005696	0.0192019	0.766797	ENSG00000068438	-0.0112774
ENSG00000068650.19	ATP11A	ATPase phospholipid transporting 11A [Source:HGNC Symbol;Acc:HGNC:13552]	-0.0494806	0.0248434	0.0466402	0.0268642	0.0226719	0.236297	ENSG00000068650	-0.0574105
ENSG00000068654.17	POLR1A	RNA polymerase I subunit A [Source:HGNC Symbol;Acc:HGNC:17264]	-0.00614203	0.0256339	0.810678	0.0355263	0.0233933	0.129125	ENSG00000068654	0.00686574
ENSG00000068697.7	LAPTM4A	lysosomal protein transmembrane 4 alpha [Source:HGNC Symbol;Acc:HGNC:6924]	0.0242061	0.0229587	0.291953	-0.0326967	0.020952	0.118904	ENSG00000068697	0.0117339
ENSG00000068724.17	TTC7A	tetratricopeptide repeat domain 7A [Source:HGNC Symbol;Acc:HGNC:19750]	-0.0242757	0.0203623	0.233432	0.0503954	0.0185825	0.00678773	ENSG00000068724	-0.0249467
ENSG00000068745.15	IP6K2	inositol hexakisphosphate kinase 2 [Source:HGNC Symbol;Acc:HGNC:17313]	-0.00673419	0.0164508	0.682356	0.0128032	0.0150128	0.393937	ENSG00000068745	-0.00969389
ENSG00000068784.13	SRBD1	S1 RNA binding domain 1 [Source:HGNC Symbol;Acc:HGNC:25521]	0.0655723	0.0334446	0.0501635	-0.0183168	0.0305213	0.548537	ENSG00000068784	0.0505236
ENSG00000068796.19	KIF2A	kinesin family member 2A [Source:HGNC Symbol;Acc:HGNC:6318]	0.0407679	0.0262175	0.120224	0.00537568	0.0239259	0.822268	ENSG00000068796	0.0490149
ENSG00000068831.19	RASGRP2	RAS guanyl releasing protein 2 [Source:HGNC Symbol;Acc:HGNC:9879]	-0.0500581	0.0177914	0.00498213	0.0216227	0.0162363	0.183206	ENSG00000068831	-0.0394071
ENSG00000068878.15	PSME4	proteasome activator subunit 4 [Source:HGNC Symbol;Acc:HGNC:20635]	0.073235	0.024825	0.00324141	0.0109375	0.0226551	0.62934	ENSG00000068878	0.0770631
ENSG00000068885.15	IFT80	intraflagellar transport 80 [Source:HGNC Symbol;Acc:HGNC:29262]	0.0655924	0.0420287	0.118879	-0.0346214	0.038355	0.366897	ENSG00000068885	0.0753773
ENSG00000068903.20	SIRT2	sirtuin 2 [Source:HGNC Symbol;Acc:HGNC:10886]	-0.00224888	0.0162059	0.889657	0.00485164	0.0147894	0.742935	ENSG00000068903	-0.00835986
ENSG00000068912.14	ERLEC1	endoplasmic reticulum lectin 1 [Source:HGNC Symbol;Acc:HGNC:25222]	0.0909159	0.0321005	0.004703	-0.0367773	0.0292947	0.209578	ENSG00000068912	0.0876948
ENSG00000068971.14	PPP2R5B	protein phosphatase 2 regulatory subunit B'beta [Source:HGNC Symbol;Acc:HGNC:9310]	0.10973	0.0475265	0.0211303	0.045251	0.0433723	0.297022	ENSG00000068971	0.116248
ENSG00000068976.14	PYGM	glycogen phosphorylase, muscle associated [Source:HGNC Symbol;Acc:HGNC:9726]	-0.0302607	0.0335338	0.367035	-0.00491058	0.0306027	0.872545	ENSG00000068976	-0.0308973
ENSG00000069020.18	MAST4	microtubule associated serine/threonine kinase family member 4 [Source:HGNC Symbol;Acc:HGNC:19037]	0.0416008	0.0352932	0.238752	0.0957867	0.0322083	0.00300083	ENSG00000069020	0.0642016
ENSG00000069188.17	SDK2	sidekick cell adhesion molecule 2 [Source:HGNC Symbol;Acc:HGNC:19308]	-0.306136	0.0926799	0.000985414	0.0398104	0.084579	0.637952	ENSG00000069188	-0.255837
ENSG00000069248.12	NUP133	nucleoporin 133 [Source:HGNC Symbol;Acc:HGNC:18016]	0.0475614	0.0274406	0.0833182	0.00411279	0.025042	0.869575	ENSG00000069248	0.0449904
ENSG00000069275.13	NUCKS1	nuclear casein kinase and cyclin dependent kinase substrate 1 [Source:HGNC Symbol;Acc:HGNC:29923]	0.0496943	0.0264305	0.0603343	-0.000709868	0.0241202	0.976526	ENSG00000069275	0.0560148
ENSG00000069329.18	VPS35	VPS35 retromer complex component [Source:HGNC Symbol;Acc:HGNC:13487]	0.0153907	0.0237655	0.517367	-0.0411329	0.0216882	0.0581364	ENSG00000069329	0.0158055
ENSG00000069345.12	DNAJA2	DnaJ heat shock protein family (Hsp40) member A2 [Source:HGNC Symbol;Acc:HGNC:14884]	0.0204238	0.0175268	0.244143	-0.0175472	0.0159948	0.272846	ENSG00000069345	0.0204602
ENSG00000069399.15	BCL3	BCL3 transcription coactivator [Source:HGNC Symbol;Acc:HGNC:998]	-0.0966768	0.0430387	0.0248751	0.001919	0.0392768	0.961041	ENSG00000069399	-0.106784
ENSG00000069424.15	KCNAB2	potassium voltage-gated channel subfamily A regulatory beta subunit 2 [Source:HGNC Symbol;Acc:HGNC:6229]	-0.00386296	0.0182053	0.831998	0.0068341	0.0166141	0.680896	ENSG00000069424	-0.00989634
ENSG00000069493.15	CLEC2D	C-type lectin domain family 2 member D [Source:HGNC Symbol;Acc:HGNC:14351]	0.0485964	0.0324543	0.134568	-0.0466489	0.0296175	0.115521	ENSG00000069493	0.057198
ENSG00000069667.16	RORA	RAR related orphan receptor A [Source:HGNC Symbol;Acc:HGNC:10258]	0.0145334	0.0410393	0.723304	0.0274189	0.0374521	0.464254	ENSG00000069667	0.0179243
ENSG00000069702.11	TGFBR3	transforming growth factor beta receptor 3 [Source:HGNC Symbol;Acc:HGNC:11774]	0.0886853	0.0530046	0.0945667	-0.00707738	0.0483716	0.8837	ENSG00000069702	0.0671012
ENSG00000069849.11	ATP1B3	ATPase Na+/K+ transporting subunit beta 3 [Source:HGNC Symbol;Acc:HGNC:806]	0.0359067	0.0266229	0.177694	0.0109321	0.0242959	0.652825	ENSG00000069849	0.0333124
ENSG00000069943.10	PIGB	phosphatidylinositol glycan anchor biosynthesis class B [Source:HGNC Symbol;Acc:HGNC:8959]	-0.0299111	0.0326393	0.359641	-0.0837304	0.0297863	0.00502194	ENSG00000069943	-0.0391
ENSG00000069956.13	MAPK6	mitogen-activated protein kinase 6 [Source:HGNC Symbol;Acc:HGNC:6879]	0.0631382	0.0296352	0.0333406	-0.0165021	0.0270449	0.541866	ENSG00000069956	0.0675397
ENSG00000069966.19	GNB5	G protein subunit beta 5 [Source:HGNC Symbol;Acc:HGNC:4401]	-0.0494447	0.0309968	0.110952	0.0260104	0.0282875	0.358025	ENSG00000069966	-0.0385858
ENSG00000069974.16	RAB27A	RAB27A, member RAS oncogene family [Source:HGNC Symbol;Acc:HGNC:9766]	0.0390409	0.0303661	0.198816	-0.0569668	0.0277119	0.0400381	ENSG00000069974	0.0198928
ENSG00000069998.12	HDHD5	haloacid dehalogenase like hydrolase domain containing 5 [Source:HGNC Symbol;Acc:HGNC:1843]	-0.0208226	0.0213709	0.330091	0.016104	0.019503	0.409135	ENSG00000069998	-0.0223787
ENSG00000070010.19	UFD1	ubiquitin recognition factor in ER associated degradation 1 [Source:HGNC Symbol;Acc:HGNC:12520]	0.00535568	0.0198298	0.787146	-0.0208313	0.0180965	0.249922	ENSG00000070010	0.00249195
ENSG00000070047.13	PHRF1	PHD and ring finger domains 1 [Source:HGNC Symbol;Acc:HGNC:24351]	-0.00478751	0.0206354	0.816576	0.0371729	0.0188317	0.048626	ENSG00000070047	-0.00135409
ENSG00000070061.16	ELP1	elongator acetyltransferase complex subunit 1 [Source:HGNC Symbol;Acc:HGNC:5959]	-0.0174574	0.0238517	0.464369	-0.00396343	0.0217669	0.855548	ENSG00000070061	-0.00650732
ENSG00000070081.17	NUCB2	nucleobindin 2 [Source:HGNC Symbol;Acc:HGNC:8044]	0.0393563	0.0380921	0.301733	-0.0568952	0.0347626	0.10197	ENSG00000070081	0.0581705
ENSG00000070182.21	SPTB	spectrin beta, erythrocytic [Source:HGNC Symbol;Acc:HGNC:11274]	0.179667	0.074874	0.0165712	0.0516512	0.0683294	0.449855	ENSG00000070182	0.193928
ENSG00000070190.13	DAPP1	dual adaptor of phosphotyrosine and 3-phosphoinositides 1 [Source:HGNC Symbol;Acc:HGNC:16500]	0.0622909	0.0316592	0.0493598	-0.0682226	0.0288919	0.0183766	ENSG00000070190	0.0501069
ENSG00000070214.16	SLC44A1	solute carrier family 44 member 1 [Source:HGNC Symbol;Acc:HGNC:18798]	0.036227	0.0266273	0.173932	-0.00563905	0.0242999	0.816532	ENSG00000070214	0.0297668
ENSG00000070269.14	TMEM260	transmembrane protein 260 [Source:HGNC Symbol;Acc:HGNC:20185]	-0.017267	0.0343904	0.615701	-0.0218558	0.0313844	0.486325	ENSG00000070269	-0.0261895
ENSG00000070366.14	SMG6	SMG6 nonsense mediated mRNA decay factor [Source:HGNC Symbol;Acc:HGNC:17809]	-0.0329376	0.0264084	0.212562	0.0492291	0.0241001	0.0413101	ENSG00000070366	-0.017906
ENSG00000070367.16	EXOC5	exocyst complex component 5 [Source:HGNC Symbol;Acc:HGNC:10696]	0.0304389	0.031091	0.327772	-0.0246657	0.0283734	0.384851	ENSG00000070367	0.026517
ENSG00000070371.16	CLTCL1	clathrin heavy chain like 1 [Source:HGNC Symbol;Acc:HGNC:2093]	-0.0480247	0.0456604	0.293121	0.0312217	0.0416693	0.453846	ENSG00000070371	-0.060977
ENSG00000070413.20	DGCR2	DiGeorge syndrome critical region gene 2 [Source:HGNC Symbol;Acc:HGNC:2845]	-0.0477788	0.020919	0.0225535	-0.0255068	0.0190905	0.181782	ENSG00000070413	-0.0532734
ENSG00000070423.18	RNF126	ring finger protein 126 [Source:HGNC Symbol;Acc:HGNC:21151]	0.0258656	0.0172295	0.133566	0.0233062	0.0157235	0.138546	ENSG00000070423	0.0282808
ENSG00000070444.15	MNT	MAX network transcriptional repressor [Source:HGNC Symbol;Acc:HGNC:7188]	-0.0887526	0.0273822	0.00122412	0.00912229	0.0249888	0.715137	ENSG00000070444	-0.0972556
ENSG00000070476.15	ZXDC	ZXD family zinc finger C [Source:HGNC Symbol;Acc:HGNC:28160]	-0.0323501	0.012346	0.00890131	0.0121037	0.0112669	0.282928	ENSG00000070476	-0.0325977
ENSG00000070495.15	JMJD6	jumonji domain containing 6, arginine demethylase and lysine hydroxylase [Source:HGNC Symbol;Acc:HGNC:19355]	0.0295987	0.02623	0.259373	0.0246071	0.0239373	0.304174	ENSG00000070495	0.0148541
ENSG00000070501.12	POLB	DNA polymerase beta [Source:HGNC Symbol;Acc:HGNC:9174]	0.0446636	0.0319759	0.162746	-0.0648399	0.029181	0.0264773	ENSG00000070501	0.0296953
ENSG00000070540.13	WIPI1	WD repeat domain, phosphoinositide interacting 1 [Source:HGNC Symbol;Acc:HGNC:25471]	0.00814878	0.025269	0.747147	-0.00613737	0.0230603	0.790176	ENSG00000070540	0.000178918
ENSG00000070610.14	GBA2	glucosylceramidase beta 2 [Source:HGNC Symbol;Acc:HGNC:18986]	-0.0197005	0.01662	0.236125	0.0132839	0.0151673	0.381308	ENSG00000070610	-0.0202272
ENSG00000070614.15	NDST1	N-deacetylase and N-sulfotransferase 1 [Source:HGNC Symbol;Acc:HGNC:7680]	-0.048447	0.0430298	0.260445	0.0698897	0.0392687	0.0753751	ENSG00000070614	-0.0675897
ENSG00000070718.12	AP3M2	adaptor related protein complex 3 subunit mu 2 [Source:HGNC Symbol;Acc:HGNC:570]	-0.0442075	0.0352082	0.209515	0.0123811	0.0321307	0.70006	ENSG00000070718	-0.0289063
ENSG00000070731.11	ST6GALNAC2	ST6 N-acetylgalactosaminide alpha-2,6-sialyltransferase 2 [Source:HGNC Symbol;Acc:HGNC:10867]	-0.0048212	0.0430671	0.910886	-0.0665298	0.0393027	0.090773	ENSG00000070731	-0.0110763
ENSG00000070756.17	PABPC1	poly(A) binding protein cytoplasmic 1 [Source:HGNC Symbol;Acc:HGNC:8554]	-0.0353824	0.0228752	0.122196	0.0259263	0.0208757	0.214513	ENSG00000070756	-0.0176012
ENSG00000070759.17	TESK2	testis associated actin remodelling kinase 2 [Source:HGNC Symbol;Acc:HGNC:11732]	0.0172252	0.0242632	0.477892	-0.0305908	0.0221424	0.16738	ENSG00000070759	0.0140806
ENSG00000070761.8	CFAP20	cilia and flagella associated protein 20 [Source:HGNC Symbol;Acc:HGNC:29523]	0.00662383	0.02514	0.79223	-0.0111889	0.0229426	0.625862	ENSG00000070761	0.0129877
ENSG00000070770.10	CSNK2A2	casein kinase 2 alpha 2 [Source:HGNC Symbol;Acc:HGNC:2459]	0.0118171	0.0196143	0.546978	0.0132151	0.0178998	0.460495	ENSG00000070770	0.0187533
ENSG00000070814.22	TCOF1	treacle ribosome biogenesis factor 1 [Source:HGNC Symbol;Acc:HGNC:11654]	-0.0187822	0.0227529	0.409267	0.0349302	0.0207642	0.0927942	ENSG00000070814	-0.0128216
ENSG00000070831.17	CDC42	cell division cycle 42 [Source:HGNC Symbol;Acc:HGNC:1736]	0.0347993	0.0242047	0.150788	-0.0210484	0.022089	0.340847	ENSG00000070831	0.0247386
ENSG00000070882.13	OSBPL3	oxysterol binding protein like 3 [Source:HGNC Symbol;Acc:HGNC:16370]	0.0900351	0.038453	0.0193797	-0.00435275	0.0350919	0.901306	ENSG00000070882	0.0880062
ENSG00000070950.10	RAD18	RAD18 E3 ubiquitin protein ligase [Source:HGNC Symbol;Acc:HGNC:18278]	0.0742799	0.0351614	0.0348548	0.0126287	0.032088	0.693976	ENSG00000070950	0.0801949
ENSG00000070961.16	ATP2B1	ATPase plasma membrane Ca2+ transporting 1 [Source:HGNC Symbol;Acc:HGNC:814]	0.0122553	0.0271993	0.65238	-0.0567692	0.0248218	0.0223726	ENSG00000070961	0.00416895
ENSG00000071051.14	NCK2	NCK adaptor protein 2 [Source:HGNC Symbol;Acc:HGNC:7665]	-0.0339843	0.0213773	0.112169	0.0341298	0.0195088	0.0804784	ENSG00000071051	-0.0309772
ENSG00000071054.16	MAP4K4	mitogen-activated protein kinase kinase kinase kinase 4 [Source:HGNC Symbol;Acc:HGNC:6866]	-0.0690947	0.0248038	0.00542964	-0.019244	0.0226357	0.395413	ENSG00000071054	-0.0701581
ENSG00000071073.13	MGAT4A	alpha-1,3-mannosyl-glycoprotein 4-beta-N-acetylglucosaminyltransferase A [Source:HGNC Symbol;Acc:HGNC:7047]	0.0618195	0.0307049	0.0443107	-0.00574498	0.0280211	0.83759	ENSG00000071073	0.0782329
ENSG00000071082.11	RPL31	ribosomal protein L31 [Source:HGNC Symbol;Acc:HGNC:10334]	0.211806	0.0845534	0.0123823	-0.115874	0.0771628	0.133453	ENSG00000071082	0.221714
ENSG00000071127.17	WDR1	WD repeat domain 1 [Source:HGNC Symbol;Acc:HGNC:12754]	-0.0262774	0.0173292	0.129702	0.0295805	0.0158145	0.061673	ENSG00000071127	-0.0300008
ENSG00000071189.21	SNX13	sorting nexin 13 [Source:HGNC Symbol;Acc:HGNC:21335]	0.0359267	0.0252461	0.15499	-0.0307015	0.0230394	0.182939	ENSG00000071189	0.0257804
ENSG00000071205.12	ARHGAP10	Rho GTPase activating protein 10 [Source:HGNC Symbol;Acc:HGNC:26099]	0.0725992	0.0353295	0.0401123	0.0221416	0.0322415	0.492382	ENSG00000071205	0.0592999
ENSG00000071242.12	RPS6KA2	ribosomal protein S6 kinase A2 [Source:HGNC Symbol;Acc:HGNC:10431]	-0.0494836	0.0381967	0.19541	0.0429229	0.034858	0.218438	ENSG00000071242	-0.0374523
ENSG00000071243.16	ING3	inhibitor of growth family member 3 [Source:HGNC Symbol;Acc:HGNC:14587]	-0.0189487	0.0305791	0.535603	-0.073932	0.0279062	0.00817615	ENSG00000071243	-0.0162482
ENSG00000071246.11	VASH1	vasohibin 1 [Source:HGNC Symbol;Acc:HGNC:19964]	0.0194795	0.0432445	0.65247	-0.00263066	0.0394646	0.946865	ENSG00000071246	0.0213223
ENSG00000071462.12	BUD23	BUD23 rRNA methyltransferase and ribosome maturation factor [Source:HGNC Symbol;Acc:HGNC:16405]	0.0218171	0.0254455	0.391401	0.0152743	0.0232214	0.510819	ENSG00000071462	0.0248519
ENSG00000071537.14	SEL1L	SEL1L adaptor subunit of ERAD E3 ubiquitin ligase [Source:HGNC Symbol;Acc:HGNC:10717]	-0.0155526	0.0205687	0.449727	0.00659127	0.0187709	0.725545	ENSG00000071537	-0.0225014
ENSG00000071553.18	ATP6AP1	ATPase H+ transporting accessory protein 1 [Source:HGNC Symbol;Acc:HGNC:868]	-0.0294361	0.0230733	0.202295	0.0441868	0.0210565	0.0360792	ENSG00000071553	-0.0382135
ENSG00000071564.17	TCF3	transcription factor 3 [Source:HGNC Symbol;Acc:HGNC:11633]	0.00834854	0.0361334	0.817319	0.0382906	0.032975	0.245801	ENSG00000071564	0.0238316
ENSG00000071575.12	TRIB2	tribbles pseudokinase 2 [Source:HGNC Symbol;Acc:HGNC:30809]	0.00803177	0.0337897	0.812157	0.051214	0.0308362	0.0970177	ENSG00000071575	0.0350394
ENSG00000071626.17	DAZAP1	DAZ associated protein 1 [Source:HGNC Symbol;Acc:HGNC:2683]	0.00965428	0.0145504	0.507139	0.0144114	0.0132786	0.27801	ENSG00000071626	0.00862424
ENSG00000071655.18	MBD3	methyl-CpG binding domain protein 3 [Source:HGNC Symbol;Acc:HGNC:6918]	-0.0157131	0.0191753	0.412703	0.0229262	0.0174992	0.190414	ENSG00000071655	-0.0121146
ENSG00000071794.16	HLTF	helicase like transcription factor [Source:HGNC Symbol;Acc:HGNC:11099]	0.140505	0.0469876	0.00284669	0.0255752	0.0428805	0.551006	ENSG00000071794	0.145085
ENSG00000071859.15	FAM50A	family with sequence similarity 50 member A [Source:HGNC Symbol;Acc:HGNC:18786]	-0.00973929	0.0205874	0.636252	0.00735038	0.0187879	0.6957	ENSG00000071859	-0.0125687
ENSG00000071889.17	FAM3A	FAM3 metabolism regulating signaling molecule A [Source:HGNC Symbol;Acc:HGNC:13749]	-0.00216268	0.0250538	0.931226	-0.0092376	0.0228639	0.686269	ENSG00000071889	0.00547137
ENSG00000071894.17	CPSF1	cleavage and polyadenylation specific factor 1 [Source:HGNC Symbol;Acc:HGNC:2324]	-0.0383857	0.0334774	0.25178	0.0241906	0.0305513	0.428638	ENSG00000071894	-0.0298049
ENSG00000071967.12	CYBRD1	cytochrome b reductase 1 [Source:HGNC Symbol;Acc:HGNC:20797]	0.0695446	0.0415104	0.0941362	-0.00825635	0.0378821	0.827508	ENSG00000071967	0.0593537
ENSG00000071994.11	PDCD2	programmed cell death 2 [Source:HGNC Symbol;Acc:HGNC:8762]	0.0409859	0.0212205	0.0536754	0.00849226	0.0193657	0.66109	ENSG00000071994	0.0452221
ENSG00000072042.13	RDH11	retinol dehydrogenase 11 [Source:HGNC Symbol;Acc:HGNC:17964]	0.0197201	0.019933	0.322715	0.00896704	0.0181907	0.622144	ENSG00000072042	0.0242892
ENSG00000072062.15	PRKACA	protein kinase cAMP-activated catalytic subunit alpha [Source:HGNC Symbol;Acc:HGNC:9380]	-0.0224275	0.0247141	0.364343	0.00325674	0.0225539	0.885211	ENSG00000072062	-0.0284108
ENSG00000072071.16	ADGRL1	adhesion G protein-coupled receptor L1 [Source:HGNC Symbol;Acc:HGNC:20973]	-0.0705553	0.0323089	0.0291799	0.003294	0.0294848	0.911066	ENSG00000072071	-0.0612596
ENSG00000072110.16	ACTN1	actinin alpha 1 [Source:HGNC Symbol;Acc:HGNC:163]	-0.0879577	0.0381754	0.0213977	0.010118	0.0348386	0.771543	ENSG00000072110	-0.0862332
ENSG00000072121.17	ZFYVE26	zinc finger FYVE-type containing 26 [Source:HGNC Symbol;Acc:HGNC:20761]	-0.0226629	0.0229073	0.32271	0.010777	0.0209051	0.606286	ENSG00000072121	-0.0215531
ENSG00000072134.15	EPN2	epsin 2 [Source:HGNC Symbol;Acc:HGNC:18639]	0.00821518	0.0401807	0.838033	0.0523568	0.0366686	0.15361	ENSG00000072134	0.0102991
ENSG00000072135.13	PTPN18	protein tyrosine phosphatase non-receptor type 18 [Source:HGNC Symbol;Acc:HGNC:9649]	0.00864651	0.0169602	0.610281	0.0369159	0.0154777	0.0172354	ENSG00000072135	-0.000106715
ENSG00000072163.20	LIMS2	LIM zinc finger domain containing 2 [Source:HGNC Symbol;Acc:HGNC:16084]	-0.167093	0.0439214	0.000149635	-0.0625843	0.0400824	0.118706	ENSG00000072163	-0.148986
ENSG00000072195.15	SPEG	striated muscle enriched protein kinase [Source:HGNC Symbol;Acc:HGNC:16901]	-0.144943	0.0716643	0.0433531	0.0201469	0.0654003	0.758096	ENSG00000072195	-0.0994037
ENSG00000072210.19	ALDH3A2	aldehyde dehydrogenase 3 family member A2 [Source:HGNC Symbol;Acc:HGNC:403]	0.00732345	0.0222437	0.742036	0.00885068	0.0202994	0.662913	ENSG00000072210	0.00971164
ENSG00000072274.13	TFRC	transferrin receptor [Source:HGNC Symbol;Acc:HGNC:11763]	0.156297	0.0436788	0.00036017	0.0785641	0.039861	0.0489683	ENSG00000072274	0.171418
ENSG00000072310.18	SREBF1	sterol regulatory element binding transcription factor 1 [Source:HGNC Symbol;Acc:HGNC:11289]	-0.0412156	0.0289235	0.154432	-0.0296975	0.0263953	0.26078	ENSG00000072310	-0.0281685
ENSG00000072364.13	AFF4	ALF transcription elongation factor 4 [Source:HGNC Symbol;Acc:HGNC:17869]	-0.0162592	0.0165145	0.325057	0.0113986	0.015071	0.449611	ENSG00000072364	-0.014924
ENSG00000072401.15	UBE2D1	ubiquitin conjugating enzyme E2 D1 [Source:HGNC Symbol;Acc:HGNC:12474]	0.00812512	0.042585	0.848718	-0.118107	0.0388627	0.00242644	ENSG00000072401	-0.0078259
ENSG00000072415.10	PALS1	protein associated with LIN7 1, MAGUK p55 family member [Source:HGNC Symbol;Acc:HGNC:18669]	0.00405775	0.0251245	0.871723	-0.0333796	0.0229284	0.145716	ENSG00000072415	0.00265852
ENSG00000072501.19	SMC1A	structural maintenance of chromosomes 1A [Source:HGNC Symbol;Acc:HGNC:11111]	-0.0844379	0.0306596	0.00597898	0.0316832	0.0279797	0.257716	ENSG00000072501	-0.0741008
ENSG00000072506.14	HSD17B10	hydroxysteroid 17-beta dehydrogenase 10 [Source:HGNC Symbol;Acc:HGNC:4800]	-0.0141312	0.0242281	0.559835	0.0119945	0.0221103	0.587592	ENSG00000072506	-0.0201872
ENSG00000072518.22	MARK2	microtubule affinity regulating kinase 2 [Source:HGNC Symbol;Acc:HGNC:3332]	-0.0447935	0.022425	0.0460081	0.0119525	0.0204649	0.559302	ENSG00000072518	-0.0494296
ENSG00000072609.18	CHFR	checkpoint with forkhead and ring finger domains [Source:HGNC Symbol;Acc:HGNC:20455]	-0.0332167	0.0148104	0.0251001	-0.00158753	0.0135159	0.906519	ENSG00000072609	-0.0376102
ENSG00000072694.21	FCGR2B	Fc gamma receptor IIb [Source:HGNC Symbol;Acc:HGNC:3618]	0.0026589	0.0561752	0.962257	0.0276074	0.051265	0.59032	ENSG00000072694	-0.0112377
ENSG00000072736.19	NFATC3	nuclear factor of activated T cells 3 [Source:HGNC Symbol;Acc:HGNC:7777]	0.0334749	0.0176021	0.0574525	0.0105228	0.0160636	0.512553	ENSG00000072736	0.0410345
ENSG00000072756.17	TRNT1	tRNA nucleotidyl transferase 1 [Source:HGNC Symbol;Acc:HGNC:17341]	0.035062	0.0240456	0.145072	-0.0663078	0.0219438	0.00256898	ENSG00000072756	0.0322091
ENSG00000072778.20	ACADVL	acyl-CoA dehydrogenase very long chain [Source:HGNC Symbol;Acc:HGNC:92]	0.00234024	0.0196337	0.905142	0.0156776	0.0179176	0.381765	ENSG00000072778	-0.00521697
ENSG00000072786.13	STK10	serine/threonine kinase 10 [Source:HGNC Symbol;Acc:HGNC:11388]	-0.045689	0.0211088	0.0306344	0.00441719	0.0192637	0.818676	ENSG00000072786	-0.0454139
ENSG00000072803.18	FBXW11	F-box and WD repeat domain containing 11 [Source:HGNC Symbol;Acc:HGNC:13607]	0.0249123	0.0216732	0.250609	0.00425047	0.0197788	0.829883	ENSG00000072803	0.0243289
ENSG00000072818.12	ACAP1	ArfGAP with coiled-coil, ankyrin repeat and PH domains 1 [Source:HGNC Symbol;Acc:HGNC:16467]	-0.0253954	0.0229427	0.268566	-0.0133361	0.0209373	0.524281	ENSG00000072818	-0.0271451
ENSG00000072849.11	DERL2	derlin 2 [Source:HGNC Symbol;Acc:HGNC:17943]	0.0135424	0.0264993	0.609416	-0.0324841	0.0241831	0.179454	ENSG00000072849	0.00638561
ENSG00000072858.11	SIDT1	SID1 transmembrane family member 1 [Source:HGNC Symbol;Acc:HGNC:25967]	-0.0469838	0.0289092	0.104389	0.0224837	0.0263823	0.394266	ENSG00000072858	-0.0362142
ENSG00000072864.16	NDE1	nudE neurodevelopment protein 1 [Source:HGNC Symbol;Acc:HGNC:17619]	-0.0467198	0.0250481	0.0624071	-0.0239648	0.0228587	0.29468	ENSG00000072864	-0.0505534
ENSG00000072952.20	IRAG1	inositol 1,4,5-triphosphate receptor associated 1 [Source:HGNC Symbol;Acc:HGNC:7237]	-0.0711475	0.0479365	0.138028	-0.062251	0.0437465	0.155008	ENSG00000072952	-0.0778195
ENSG00000072958.9	AP1M1	adaptor related protein complex 1 subunit mu 1 [Source:HGNC Symbol;Acc:HGNC:13667]	-0.0539771	0.0260124	0.0382034	0.0415065	0.0237387	0.080649	ENSG00000072958	-0.0492329
ENSG00000073008.15	PVR	PVR cell adhesion molecule [Source:HGNC Symbol;Acc:HGNC:9705]	-0.0421632	0.0350296	0.228974	0.0121393	0.0319678	0.704212	ENSG00000073008	-0.0508632
ENSG00000073050.12	XRCC1	X-ray repair cross complementing 1 [Source:HGNC Symbol;Acc:HGNC:12828]	-0.0615596	0.0187889	0.00108278	0.0105669	0.0171466	0.537838	ENSG00000073050	-0.0585108
ENSG00000073060.17	SCARB1	scavenger receptor class B member 1 [Source:HGNC Symbol;Acc:HGNC:1664]	-0.0779429	0.033828	0.0213945	0.0302287	0.0308711	0.327691	ENSG00000073060	-0.069187
ENSG00000073111.14	MCM2	minichromosome maintenance complex component 2 [Source:HGNC Symbol;Acc:HGNC:6944]	-0.0641286	0.0427271	0.133659	0.0989865	0.0389925	0.0112602	ENSG00000073111	-0.0472459
ENSG00000073150.14	PANX2	pannexin 2 [Source:HGNC Symbol;Acc:HGNC:8600]	-0.139005	0.0468297	0.00305639	-0.0367885	0.0427364	0.389513	ENSG00000073150	-0.149849
ENSG00000073169.14	SELENOO	selenoprotein O [Source:HGNC Symbol;Acc:HGNC:30395]	-0.0380433	0.0177455	0.0322557	0.0198762	0.0161944	0.219942	ENSG00000073169	-0.040547
ENSG00000073331.18	ALPK1	alpha kinase 1 [Source:HGNC Symbol;Acc:HGNC:20917]	-0.00436496	0.039722	0.912518	-0.0784386	0.03625	0.0306828	ENSG00000073331	-0.0204801
ENSG00000073350.14	LLGL2	LLGL scribble cell polarity complex component 2 [Source:HGNC Symbol;Acc:HGNC:6629]	0.0475984	0.0382814	0.21398	0.00378345	0.0349353	0.913777	ENSG00000073350	0.0329302
ENSG00000073417.15	PDE8A	phosphodiesterase 8A [Source:HGNC Symbol;Acc:HGNC:8793]	-0.0528791	0.0309682	0.0879937	0.00447972	0.0282614	0.874082	ENSG00000073417	-0.0408296
ENSG00000073464.13	CLCN4	chloride voltage-gated channel 4 [Source:HGNC Symbol;Acc:HGNC:2022]	0.00204648	0.0590123	0.972342	-0.00610177	0.0538542	0.909811	ENSG00000073464	-0.00370396
ENSG00000073536.18	NLE1	notchless homolog 1 [Source:HGNC Symbol;Acc:HGNC:19889]	-0.0614388	0.0397074	0.122069	0.0405804	0.0362367	0.263003	ENSG00000073536	-0.0348973
ENSG00000073578.17	SDHA	succinate dehydrogenase complex flavoprotein subunit A [Source:HGNC Symbol;Acc:HGNC:10680]	0.0103183	0.0173001	0.551006	0.0138216	0.0157879	0.38151	ENSG00000073578	0.0129761
ENSG00000073584.20	SMARCE1	SWI/SNF related, matrix associated, actin dependent regulator of chromatin, subfamily e, member 1 [Source:HGNC Symbol;Acc:HGNC:11109]	0.0284606	0.01849	0.124021	-0.0103783	0.0168739	0.538641	ENSG00000073584	0.0270849
ENSG00000073605.19	GSDMB	gasdermin B [Source:HGNC Symbol;Acc:HGNC:23690]	-0.0286857	0.0354509	0.418587	-0.00711252	0.0323522	0.82603	ENSG00000073605	-0.0249232
ENSG00000073614.13	KDM5A	lysine demethylase 5A [Source:HGNC Symbol;Acc:HGNC:9886]	-0.0165147	0.020907	0.429742	0.00921778	0.0190795	0.6291	ENSG00000073614	-0.0223325
ENSG00000073711.11	PPP2R3A	protein phosphatase 2 regulatory subunit B''alpha [Source:HGNC Symbol;Acc:HGNC:9307]	0.0145028	0.0312257	0.642413	-0.0487328	0.0284963	0.0875085	ENSG00000073711	0.0117754
ENSG00000073737.17	DHRS9	dehydrogenase/reductase 9 [Source:HGNC Symbol;Acc:HGNC:16888]	0.0377667	0.0562293	0.501938	-0.110722	0.0513144	0.0311565	ENSG00000073737	0.0107574
ENSG00000073756.13	PTGS2	prostaglandin-endoperoxide synthase 2 [Source:HGNC Symbol;Acc:HGNC:9605]	-0.0427015	0.0419832	0.309316	-0.0653032	0.0383136	0.0885686	ENSG00000073756	-0.0548249
ENSG00000073792.16	IGF2BP2	insulin like growth factor 2 mRNA binding protein 2 [Source:HGNC Symbol;Acc:HGNC:28867]	0.125655	0.0733431	0.086936	0.0890591	0.0669323	0.183589	ENSG00000073792	0.139594
ENSG00000073803.14	MAP3K13	mitogen-activated protein kinase kinase kinase 13 [Source:HGNC Symbol;Acc:HGNC:6852]	0.0282878	0.0339169	0.404436	-0.0752149	0.0309523	0.0152497	ENSG00000073803	0.0335882
ENSG00000073849.16	ST6GAL1	ST6 beta-galactoside alpha-2,6-sialyltransferase 1 [Source:HGNC Symbol;Acc:HGNC:10860]	-0.0084728	0.0245368	0.729925	0.0142347	0.0223921	0.525096	ENSG00000073849	0.000721107
ENSG00000073861.3	TBX21	T-box transcription factor 21 [Source:HGNC Symbol;Acc:HGNC:11599]	0.132812	0.0522678	0.0111845	0.0429405	0.0476992	0.368184	ENSG00000073861	0.102233
ENSG00000073910.23	FRY	FRY microtubule binding protein [Source:HGNC Symbol;Acc:HGNC:20367]	-0.049799	0.0302018	0.099445	-0.00434843	0.0275619	0.874666	ENSG00000073910	-0.0614845
ENSG00000073921.18	PICALM	phosphatidylinositol binding clathrin assembly protein [Source:HGNC Symbol;Acc:HGNC:15514]	0.0446951	0.0284944	0.117026	-0.0336971	0.0260038	0.195285	ENSG00000073921	0.0346024
ENSG00000073969.18	NSF	N-ethylmaleimide sensitive factor, vesicle fusing ATPase [Source:HGNC Symbol;Acc:HGNC:8016]	-0.0448688	0.0414692	0.279489	0.00227838	0.0378445	0.952004	ENSG00000073969	-0.0326505
ENSG00000074054.20	CLASP1	cytoplasmic linker associated protein 1 [Source:HGNC Symbol;Acc:HGNC:17088]	-0.00351338	0.0161668	0.827997	-0.00400894	0.0147537	0.785882	ENSG00000074054	-0.00523687
ENSG00000074071.15	MRPS34	mitochondrial ribosomal protein S34 [Source:HGNC Symbol;Acc:HGNC:16618]	-0.0181297	0.0234333	0.439284	0.0139544	0.0213851	0.514189	ENSG00000074071	-0.0223305
ENSG00000074201.9	CLNS1A	chloride nucleotide-sensitive channel 1A [Source:HGNC Symbol;Acc:HGNC:2080]	0.0111148	0.0249283	0.655776	-5.32366e-05	0.0227494	0.998133	ENSG00000074201	0.0204583
ENSG00000074266.22	EED	embryonic ectoderm development [Source:HGNC Symbol;Acc:HGNC:3188]	0.0765299	0.02482	0.00209518	-0.0268327	0.0226505	0.236405	ENSG00000074266	0.0760641
ENSG00000074319.13	TSG101	tumor susceptibility 101 [Source:HGNC Symbol;Acc:HGNC:15971]	-0.0168259	0.020266	0.406569	-0.0188323	0.0184946	0.30877	ENSG00000074319	-0.0152841
ENSG00000074356.17	NCBP3	nuclear cap binding subunit 3 [Source:HGNC Symbol;Acc:HGNC:24612]	0.022222	0.029041	0.444313	0.00756665	0.0265026	0.775308	ENSG00000074356	0.0195847
ENSG00000074370.18	ATP2A3	ATPase sarcoplasmic/endoplasmic reticulum Ca2+ transporting 3 [Source:HGNC Symbol;Acc:HGNC:813]	-0.0548426	0.0184843	0.00306953	0.0400945	0.0168687	0.0176231	ENSG00000074370	-0.0528977
ENSG00000074416.15	MGLL	monoglyceride lipase [Source:HGNC Symbol;Acc:HGNC:17038]	0.0345665	0.0491474	0.481997	0.0798851	0.0448516	0.0751596	ENSG00000074416	0.0287532
ENSG00000074582.15	BCS1L	BCS1 homolog, ubiquinol-cytochrome c reductase complex chaperone [Source:HGNC Symbol;Acc:HGNC:1020]	-0.0497639	0.0290464	0.086935	0.0315073	0.0265075	0.234835	ENSG00000074582	-0.033534
ENSG00000074603.19	DPP8	dipeptidyl peptidase 8 [Source:HGNC Symbol;Acc:HGNC:16490]	0.00341767	0.0217438	0.875131	-0.00279649	0.0198432	0.88795	ENSG00000074603	-0.000504787
ENSG00000074621.14	SLC24A1	solute carrier family 24 member 1 [Source:HGNC Symbol;Acc:HGNC:10975]	0.00673483	0.0277344	0.808178	0.0112449	0.0253102	0.656922	ENSG00000074621	0.0112165
ENSG00000074657.14	ZNF532	zinc finger protein 532 [Source:HGNC Symbol;Acc:HGNC:30940]	0.00673069	0.0380667	0.859686	0.00953809	0.0347394	0.783703	ENSG00000074657	0.00850529
ENSG00000074660.16	SCARF1	scavenger receptor class F member 1 [Source:HGNC Symbol;Acc:HGNC:16820]	0.0389717	0.0514846	0.449229	-0.0136232	0.0469844	0.771906	ENSG00000074660	0.016406
ENSG00000074695.6	LMAN1	lectin, mannose binding 1 [Source:HGNC Symbol;Acc:HGNC:6631]	0.0705088	0.0294426	0.0167889	0.057153	0.0268691	0.0336242	ENSG00000074695	0.0727026
ENSG00000074696.13	HACD3	3-hydroxyacyl-CoA dehydratase 3 [Source:HGNC Symbol;Acc:HGNC:24175]	0.0372862	0.0315191	0.237064	-0.00539073	0.0287641	0.851371	ENSG00000074696	0.0484343
ENSG00000074706.13	IPCEF1	interaction protein for cytohesin exchange factors 1 [Source:HGNC Symbol;Acc:HGNC:21204]	0.0189623	0.036887	0.607306	-0.0103233	0.0336628	0.759151	ENSG00000074706	0.0344159
ENSG00000074755.15	ZZEF1	zinc finger ZZ-type and EF-hand domain containing 1 [Source:HGNC Symbol;Acc:HGNC:29027]	-0.0344914	0.0160243	0.03157	0.0189803	0.0146237	0.194576	ENSG00000074755	-0.0358517
ENSG00000074800.16	ENO1	enolase 1 [Source:HGNC Symbol;Acc:HGNC:3350]	-0.014498	0.023468	0.536845	0.0565516	0.0214168	0.00838957	ENSG00000074800	-0.0155811
ENSG00000074803.20	SLC12A1	solute carrier family 12 member 1 [Source:HGNC Symbol;Acc:HGNC:10910]	0.214469	0.202822	0.29054	-0.731598	0.185094	8.20203e-05	ENSG00000074803	0.218887
ENSG00000074842.8	MYDGF	myeloid derived growth factor [Source:HGNC Symbol;Acc:HGNC:16948]	0.034713	0.0249003	0.163563	-0.00269547	0.0227238	0.905598	ENSG00000074842	0.0295264
ENSG00000074855.11	ANO8	anoctamin 8 [Source:HGNC Symbol;Acc:HGNC:29329]	-0.0524821	0.0322611	0.104055	0.03528	0.0294412	0.231039	ENSG00000074855	-0.0490516
ENSG00000074935.14	TUBE1	tubulin epsilon 1 [Source:HGNC Symbol;Acc:HGNC:20775]	0.0544899	0.0368439	0.139429	-0.0347896	0.0336234	0.301034	ENSG00000074935	0.0622661
ENSG00000074964.17	ARHGEF10L	Rho guanine nucleotide exchange factor 10 like [Source:HGNC Symbol;Acc:HGNC:25540]	-0.0163175	0.0327516	0.618424	0.0468501	0.0298888	0.117277	ENSG00000074964	-0.0232497
ENSG00000074966.11	TXK	TXK tyrosine kinase [Source:HGNC Symbol;Acc:HGNC:12434]	-0.0377847	0.0399662	0.344644	0.0537526	0.0364728	0.140817	ENSG00000074966	-0.0199409
ENSG00000075142.14	SRI	sorcin [Source:HGNC Symbol;Acc:HGNC:11292]	0.0378895	0.0276081	0.170205	-0.00602488	0.025195	0.811047	ENSG00000075142	0.0352034
ENSG00000075151.23	EIF4G3	eukaryotic translation initiation factor 4 gamma 3 [Source:HGNC Symbol;Acc:HGNC:3298]	0.0184735	0.024702	0.4547	0.00372052	0.0225429	0.86894	ENSG00000075151	0.0107888
ENSG00000075223.14	SEMA3C	semaphorin 3C [Source:HGNC Symbol;Acc:HGNC:10725]	-0.0486768	0.0503359	0.333728	-0.00539931	0.0459362	0.906453	ENSG00000075223	-0.0729918
ENSG00000075234.17	TTC38	tetratricopeptide repeat domain 38 [Source:HGNC Symbol;Acc:HGNC:26082]	0.0911346	0.0503814	0.0707279	0.0813734	0.0459777	0.0770173	ENSG00000075234	0.0664515
ENSG00000075239.14	ACAT1	acetyl-CoA acetyltransferase 1 [Source:HGNC Symbol;Acc:HGNC:93]	0.000332349	0.0315657	0.991601	-0.0364724	0.0288066	0.205728	ENSG00000075239	0.0157338
ENSG00000075240.17	GRAMD4	GRAM domain containing 4 [Source:HGNC Symbol;Acc:HGNC:29113]	-0.0542023	0.0348918	0.120592	0.0807487	0.0318419	0.0113465	ENSG00000075240	-0.0573271
ENSG00000075275.18	CELSR1	cadherin EGF LAG seven-pass G-type receptor 1 [Source:HGNC Symbol;Acc:HGNC:1850]	-0.111723	0.0770262	0.147204	-0.0478909	0.0702935	0.495819	ENSG00000075275	-0.0775489
ENSG00000075292.19	ZNF638	zinc finger protein 638 [Source:HGNC Symbol;Acc:HGNC:17894]	0.023294	0.0236863	0.325599	-0.00475076	0.021616	0.826081	ENSG00000075292	0.0267887
ENSG00000075303.13	SLC25A40	solute carrier family 25 member 40 [Source:HGNC Symbol;Acc:HGNC:29680]	0.0449106	0.0310316	0.148098	0.00577445	0.0283192	0.838463	ENSG00000075303	0.0377293
ENSG00000075340.23	ADD2	adducin 2 [Source:HGNC Symbol;Acc:HGNC:244]	0.0901791	0.0548133	0.1002	0.043355	0.0500222	0.386278	ENSG00000075340	0.118216
ENSG00000075399.14	VPS9D1	VPS9 domain containing 1 [Source:HGNC Symbol;Acc:HGNC:13526]	0.00223122	0.0363395	0.951052	-0.0465467	0.0331631	0.160717	ENSG00000075399	-0.0133842
ENSG00000075407.18	ZNF37A	zinc finger protein 37A [Source:HGNC Symbol;Acc:HGNC:13102]	0.0620964	0.0437781	0.156334	-0.0311428	0.0399515	0.435837	ENSG00000075407	0.0655221
ENSG00000075413.19	MARK3	microtubule affinity regulating kinase 3 [Source:HGNC Symbol;Acc:HGNC:6897]	0.0452901	0.0212486	0.0332643	-0.00278068	0.0193913	0.886001	ENSG00000075413	0.0419406
ENSG00000075415.15	SLC25A3	solute carrier family 25 member 3 [Source:HGNC Symbol;Acc:HGNC:10989]	-0.0140186	0.0146238	0.337953	0.00467874	0.0133455	0.725964	ENSG00000075415	-0.0160412
ENSG00000075420.13	FNDC3B	fibronectin type III domain containing 3B [Source:HGNC Symbol;Acc:HGNC:24670]	-0.0312598	0.0395774	0.429784	-0.00151273	0.036118	0.966599	ENSG00000075420	-0.0338436
ENSG00000075426.12	FOSL2	FOS like 2, AP-1 transcription factor subunit [Source:HGNC Symbol;Acc:HGNC:3798]	-0.0623455	0.0373853	0.0956569	-0.0253917	0.0341175	0.456881	ENSG00000075426	-0.0792713
ENSG00000075539.15	FRYL	FRY like transcription coactivator [Source:HGNC Symbol;Acc:HGNC:29127]	-0.0122141	0.0189635	0.519646	-0.00993678	0.0173059	0.565955	ENSG00000075539	-0.0147567
ENSG00000075568.17	TMEM131	transmembrane protein 131 [Source:HGNC Symbol;Acc:HGNC:30366]	-0.00155563	0.0166645	0.925642	0.0275105	0.0152079	0.0707176	ENSG00000075568	-0.000602729
ENSG00000075618.18	FSCN1	fascin actin-bundling protein 1 [Source:HGNC Symbol;Acc:HGNC:11148]	-0.0628349	0.0379942	0.0984395	0.0519457	0.0346732	0.134367	ENSG00000075618	-0.0719729
ENSG00000075624.17	ACTB	actin beta [Source:HGNC Symbol;Acc:HGNC:132]	-0.0221071	0.033411	0.508314	0.0845623	0.0304907	0.00563721	ENSG00000075624	-0.0282529
ENSG00000075651.16	PLD1	phospholipase D1 [Source:HGNC Symbol;Acc:HGNC:9067]	0.019036	0.0550337	0.729484	0.0414043	0.0502233	0.40988	ENSG00000075651	0.00336699
ENSG00000075711.21	DLG1	discs large MAGUK scaffold protein 1 [Source:HGNC Symbol;Acc:HGNC:2900]	0.00596771	0.0283241	0.833164	-0.0109218	0.0258484	0.672715	ENSG00000075711	0.0130603
ENSG00000075785.14	RAB7A	RAB7A, member RAS oncogene family [Source:HGNC Symbol;Acc:HGNC:9788]	-0.0213909	0.0240166	0.373292	-0.0020443	0.0219174	0.925703	ENSG00000075785	-0.0283611
ENSG00000075826.17	SEC31B	SEC31 homolog B, COPII coat complex component [Source:HGNC Symbol;Acc:HGNC:23197]	-0.0463075	0.0273164	0.0903018	0.0190196	0.0249287	0.445644	ENSG00000075826	-0.0356369
ENSG00000075856.12	SART3	spliceosome associated factor 3, U4/U6 recycling protein [Source:HGNC Symbol;Acc:HGNC:16860]	-0.0325398	0.0164988	0.0488199	0.0175259	0.0150567	0.244669	ENSG00000075856	-0.0251201
ENSG00000075884.14	ARHGAP15	Rho GTPase activating protein 15 [Source:HGNC Symbol;Acc:HGNC:21030]	0.0188576	0.0262714	0.473025	-0.0731827	0.0239751	0.00232181	ENSG00000075884	0.0234008
ENSG00000075945.13	KIFAP3	kinesin associated protein 3 [Source:HGNC Symbol;Acc:HGNC:17060]	0.0424128	0.0307949	0.168698	-0.00685192	0.0281032	0.807419	ENSG00000075945	0.0449468
ENSG00000075975.17	MKRN2	makorin ring finger protein 2 [Source:HGNC Symbol;Acc:HGNC:7113]	-0.0312343	0.0154322	0.0432041	-0.0275231	0.0140833	0.0509075	ENSG00000075975	-0.0347964
ENSG00000076003.5	MCM6	minichromosome maintenance complex component 6 [Source:HGNC Symbol;Acc:HGNC:6949]	0.0300957	0.0294769	0.307473	0.0107359	0.0269004	0.689894	ENSG00000076003	0.0395638
ENSG00000076043.11	REXO2	RNA exonuclease 2 [Source:HGNC Symbol;Acc:HGNC:17851]	0.065363	0.0327889	0.0464478	-0.0558316	0.0299229	0.0623168	ENSG00000076043	0.0756153
ENSG00000076053.12	RBM7	RNA binding motif protein 7 [Source:HGNC Symbol;Acc:HGNC:9904]	-0.0292407	0.0291148	0.315434	-0.0579717	0.0265699	0.0293219	ENSG00000076053	-0.0209335
ENSG00000076067.13	RBMS2	RNA binding motif single stranded interacting protein 2 [Source:HGNC Symbol;Acc:HGNC:9909]	0.052303	0.0437541	0.232182	0.055611	0.0399297	0.163972	ENSG00000076067	0.0445269
ENSG00000076108.12	BAZ2A	bromodomain adjacent to zinc finger domain 2A [Source:HGNC Symbol;Acc:HGNC:962]	-0.0289618	0.0228958	0.206148	0.00630926	0.0208945	0.762739	ENSG00000076108	-0.0326734
ENSG00000076201.16	PTPN23	protein tyrosine phosphatase non-receptor type 23 [Source:HGNC Symbol;Acc:HGNC:14406]	-0.0195401	0.0213856	0.361064	0.0253031	0.0195164	0.19506	ENSG00000076201	-0.0145598
ENSG00000076242.16	MLH1	mutL homolog 1 [Source:HGNC Symbol;Acc:HGNC:7127]	0.0347276	0.0210714	0.0996069	0.0119286	0.0192296	0.535168	ENSG00000076242	0.0357082
ENSG00000076321.11	KLHL20	kelch like family member 20 [Source:HGNC Symbol;Acc:HGNC:25056]	-0.0268836	0.0260558	0.302395	-0.00915921	0.0237783	0.700166	ENSG00000076321	-0.0191563
ENSG00000076351.13	SLC46A1	solute carrier family 46 member 1 [Source:HGNC Symbol;Acc:HGNC:30521]	-0.0166666	0.0434061	0.701073	0.0308865	0.0396121	0.435714	ENSG00000076351	-0.00795687
ENSG00000076356.7	PLXNA2	plexin A2 [Source:HGNC Symbol;Acc:HGNC:9100]	-0.101327	0.0526257	0.0544206	-0.0198136	0.0480258	0.680005	ENSG00000076356	-0.12128
ENSG00000076513.17	ANKRD13A	ankyrin repeat domain 13A [Source:HGNC Symbol;Acc:HGNC:21268]	0.00226244	0.0231328	0.922106	-0.00858615	0.0211108	0.68429	ENSG00000076513	-0.00803102
ENSG00000076554.16	TPD52	tumor protein D52 [Source:HGNC Symbol;Acc:HGNC:12005]	-0.0555734	0.0446715	0.213736	0.0171614	0.0407669	0.67386	ENSG00000076554	-0.0368553
ENSG00000076555.15	ACACB	acetyl-CoA carboxylase beta [Source:HGNC Symbol;Acc:HGNC:85]	-0.0145303	0.0391372	0.710508	0.0313818	0.0357163	0.379779	ENSG00000076555	-0.00893057
ENSG00000076604.15	TRAF4	TNF receptor associated factor 4 [Source:HGNC Symbol;Acc:HGNC:12034]	-0.0512955	0.0396481	0.196004	0.0382918	0.0361826	0.290143	ENSG00000076604	-0.033307
ENSG00000076641.4	PAG1	phosphoprotein membrane anchor with glycosphingolipid microdomains 1 [Source:HGNC Symbol;Acc:HGNC:30043]	-0.0219376	0.0274698	0.424683	0.0100433	0.0250687	0.688766	ENSG00000076641	-0.0133171
ENSG00000076650.7	GPATCH1	G-patch domain containing 1 [Source:HGNC Symbol;Acc:HGNC:24658]	0.0397053	0.0248724	0.110684	0.0067166	0.0226984	0.767355	ENSG00000076650	0.0431222
ENSG00000076662.10	ICAM3	intercellular adhesion molecule 3 [Source:HGNC Symbol;Acc:HGNC:5346]	-0.073734	0.0319738	0.0212835	-0.0217955	0.0291791	0.455243	ENSG00000076662	-0.08059
ENSG00000076685.19	NT5C2	5'-nucleotidase, cytosolic II [Source:HGNC Symbol;Acc:HGNC:8022]	-0.00376289	0.0291758	0.897402	-0.0451924	0.0266256	0.0899051	ENSG00000076685	-0.0170451
ENSG00000076770.15	MBNL3	muscleblind like splicing regulator 3 [Source:HGNC Symbol;Acc:HGNC:20564]	0.0795607	0.06604	0.228553	0.139462	0.0602676	0.0208407	ENSG00000076770	0.0827447
ENSG00000076864.20	RAP1GAP	RAP1 GTPase activating protein [Source:HGNC Symbol;Acc:HGNC:9858]	-0.0526694	0.18092	0.771013	-0.137361	0.165107	0.405608	ENSG00000076864	-0.0576179
ENSG00000076924.12	XAB2	XPA binding protein 2 [Source:HGNC Symbol;Acc:HGNC:14089]	-0.0423879	0.0193438	0.0286303	0.0213292	0.017653	0.227199	ENSG00000076924	-0.0401008
ENSG00000076928.18	ARHGEF1	Rho guanine nucleotide exchange factor 1 [Source:HGNC Symbol;Acc:HGNC:681]	-0.0442605	0.0209583	0.0349151	0.0255048	0.0191264	0.182634	ENSG00000076928	-0.038784
ENSG00000076944.16	STXBP2	syntaxin binding protein 2 [Source:HGNC Symbol;Acc:HGNC:11445]	-0.0125445	0.0265552	0.636735	0.0277221	0.0242341	0.252891	ENSG00000076944	-0.0215974
ENSG00000076984.18	MAP2K7	mitogen-activated protein kinase kinase 7 [Source:HGNC Symbol;Acc:HGNC:6847]	0.0129839	0.0210074	0.536658	0.0175331	0.0191712	0.360616	ENSG00000076984	0.0130843
ENSG00000077044.11	DGKD	diacylglycerol kinase delta [Source:HGNC Symbol;Acc:HGNC:2851]	-0.074897	0.0258828	0.0038791	0.0302851	0.0236205	0.200046	ENSG00000077044	-0.0684657
ENSG00000077097.16	TOP2B	DNA topoisomerase II beta [Source:HGNC Symbol;Acc:HGNC:11990]	0.0627007	0.0256968	0.0148366	-0.0400202	0.0234507	0.0881725	ENSG00000077097	0.0655219
ENSG00000077147.16	TM9SF3	transmembrane 9 superfamily member 3 [Source:HGNC Symbol;Acc:HGNC:21529]	0.0479657	0.024609	0.0515238	-0.00900133	0.0224579	0.688635	ENSG00000077147	0.0475439
ENSG00000077150.20	NFKB2	nuclear factor kappa B subunit 2 [Source:HGNC Symbol;Acc:HGNC:7795]	-0.0630167	0.0262874	0.0166786	-0.00245675	0.0239897	0.91845	ENSG00000077150	-0.0681491
ENSG00000077157.22	PPP1R12B	protein phosphatase 1 regulatory subunit 12B [Source:HGNC Symbol;Acc:HGNC:7619]	-0.0960395	0.0367282	0.0090426	-0.0132947	0.0335178	0.691703	ENSG00000077157	-0.0986521
ENSG00000077232.19	DNAJC10	DnaJ heat shock protein family (Hsp40) member C10 [Source:HGNC Symbol;Acc:HGNC:24637]	0.0718234	0.0374194	0.0551782	0.00534668	0.0341486	0.875611	ENSG00000077232	0.0760199
ENSG00000077235.18	GTF3C1	general transcription factor IIIC subunit 1 [Source:HGNC Symbol;Acc:HGNC:4664]	-0.0282661	0.0239078	0.237332	0.0614952	0.021818	0.0049067	ENSG00000077235	-0.0325743
ENSG00000077238.14	IL4R	interleukin 4 receptor [Source:HGNC Symbol;Acc:HGNC:6015]	-0.0997058	0.0372866	0.00760046	-0.0406406	0.0340275	0.232588	ENSG00000077238	-0.0924327
ENSG00000077254.14	USP33	ubiquitin specific peptidase 33 [Source:HGNC Symbol;Acc:HGNC:20059]	0.07215	0.0224403	0.00133973	-0.0146655	0.0204788	0.474055	ENSG00000077254	0.0706605
ENSG00000077312.9	SNRPA	small nuclear ribonucleoprotein polypeptide A [Source:HGNC Symbol;Acc:HGNC:11151]	-2.08712e-05	0.0166249	0.998999	0.0114101	0.0151718	0.452167	ENSG00000077312	0.00386923
ENSG00000077380.16	DYNC1I2	dynein cytoplasmic 1 intermediate chain 2 [Source:HGNC Symbol;Acc:HGNC:2964]	0.0320934	0.0218346	0.141877	-0.00667126	0.0199261	0.737836	ENSG00000077380	0.0316393
ENSG00000077420.16	APBB1IP	amyloid beta precursor protein binding family B member 1 interacting protein [Source:HGNC Symbol;Acc:HGNC:17379]	-0.0268805	0.0297494	0.366415	-0.0151124	0.0271491	0.577877	ENSG00000077420	-0.0339945
ENSG00000077454.16	LRCH4	leucine rich repeats and calponin homology domain containing 4 [Source:HGNC Symbol;Acc:HGNC:6691]	-0.0449119	0.0202647	0.0268683	0.0116958	0.0184934	0.527231	ENSG00000077454	-0.0485565
ENSG00000077458.13	FAM76B	family with sequence similarity 76 member B [Source:HGNC Symbol;Acc:HGNC:28492]	0.0298321	0.0287902	0.300331	-0.0611649	0.0262737	0.0200849	ENSG00000077458	0.036086
ENSG00000077463.15	SIRT6	sirtuin 6 [Source:HGNC Symbol;Acc:HGNC:14934]	-0.0458929	0.0222967	0.0397875	0.0159341	0.0203478	0.433736	ENSG00000077463	-0.053296
ENSG00000077514.9	POLD3	DNA polymerase delta 3, accessory subunit [Source:HGNC Symbol;Acc:HGNC:20932]	0.00613807	0.0260379	0.813679	-0.0364282	0.023762	0.125538	ENSG00000077514	-0.0010057
ENSG00000077549.19	CAPZB	capping actin protein of muscle Z-line subunit beta [Source:HGNC Symbol;Acc:HGNC:1491]	-0.0170186	0.0174373	0.329274	0.0320351	0.0159131	0.0443332	ENSG00000077549	-0.0166241
ENSG00000077585.14	GPR137B	G protein-coupled receptor 137B [Source:HGNC Symbol;Acc:HGNC:11862]	0.0268793	0.0317363	0.397195	0.010479	0.0289623	0.717557	ENSG00000077585	0.0129199
ENSG00000077684.16	JADE1	jade family PHD finger 1 [Source:HGNC Symbol;Acc:HGNC:30027]	-0.0142805	0.0165783	0.3892	-0.0331102	0.0151293	0.0288342	ENSG00000077684	-0.0146443
ENSG00000077721.16	UBE2A	ubiquitin conjugating enzyme E2 A [Source:HGNC Symbol;Acc:HGNC:12472]	0.00527013	0.0197521	0.78966	-0.0250266	0.0180256	0.165286	ENSG00000077721	-0.00559465
ENSG00000077782.22	FGFR1	fibroblast growth factor receptor 1 [Source:HGNC Symbol;Acc:HGNC:3688]	-0.0691039	0.0478557	0.149009	0.0617126	0.0436727	0.157905	ENSG00000077782	-0.0622222
ENSG00000077984.6	CST7	cystatin F [Source:HGNC Symbol;Acc:HGNC:2479]	0.0715718	0.0509577	0.16043	-0.0314665	0.0465036	0.498767	ENSG00000077984	0.0419122
ENSG00000078043.16	PIAS2	protein inhibitor of activated STAT 2 [Source:HGNC Symbol;Acc:HGNC:17311]	0.054879	0.0313162	0.0799681	0.0462736	0.0285789	0.105688	ENSG00000078043	0.0504604
ENSG00000078061.14	ARAF	A-Raf proto-oncogene, serine/threonine kinase [Source:HGNC Symbol;Acc:HGNC:646]	0.00663054	0.0161857	0.682136	0.033504	0.014771	0.0234991	ENSG00000078061	0.0115054
ENSG00000078070.13	MCCC1	methylcrotonyl-CoA carboxylase subunit 1 [Source:HGNC Symbol;Acc:HGNC:6936]	-0.0263131	0.0324118	0.417052	-0.00133159	0.0295787	0.9641	ENSG00000078070	-0.0175567
ENSG00000078114.19	NEBL	nebulette [Source:HGNC Symbol;Acc:HGNC:16932]	0.131718	0.183399	0.472778	0.398223	0.167369	0.017507	ENSG00000078114	0.126852
ENSG00000078124.13	ACER3	alkaline ceramidase 3 [Source:HGNC Symbol;Acc:HGNC:16066]	0.0485978	0.0249059	0.0512688	0.00367788	0.0227289	0.87148	ENSG00000078124	0.0379794
ENSG00000078140.14	UBE2K	ubiquitin conjugating enzyme E2 K [Source:HGNC Symbol;Acc:HGNC:4914]	0.0353943	0.0234366	0.131262	-0.00992908	0.021388	0.642567	ENSG00000078140	0.0263106
ENSG00000078142.13	PIK3C3	phosphatidylinositol 3-kinase catalytic subunit type 3 [Source:HGNC Symbol;Acc:HGNC:8974]	-0.0251465	0.0208869	0.228862	-0.0734449	0.0190612	0.000123063	ENSG00000078142	-0.0310625
ENSG00000078177.14	N4BP2	NEDD4 binding protein 2 [Source:HGNC Symbol;Acc:HGNC:29851]	0.0697716	0.0402342	0.0831616	-0.0667258	0.0367175	0.0694344	ENSG00000078177	0.0790927
ENSG00000078237.7	TIGAR	TP53 induced glycolysis regulatory phosphatase [Source:HGNC Symbol;Acc:HGNC:1185]	0.035771	0.0280038	0.201731	-0.0545734	0.025556	0.0329354	ENSG00000078237	0.0304238
ENSG00000078269.15	SYNJ2	synaptojanin 2 [Source:HGNC Symbol;Acc:HGNC:11504]	-0.0513232	0.0327221	0.117049	0.0492121	0.0298619	0.0996277	ENSG00000078269	-0.0274322
ENSG00000078304.19	PPP2R5C	protein phosphatase 2 regulatory subunit B'gamma [Source:HGNC Symbol;Acc:HGNC:9311]	0.0259827	0.0160658	0.106095	-0.0280413	0.0146615	0.0560502	ENSG00000078304	0.0208218
ENSG00000078319.10			-0.0157393	0.0302729	0.603225	-0.00353318	0.0276268	0.898259	ENSG00000078319	-0.00302587
ENSG00000078369.18	GNB1	G protein subunit beta 1 [Source:HGNC Symbol;Acc:HGNC:4396]	-0.0125795	0.0183622	0.493433	0.0245576	0.0167572	0.143059	ENSG00000078369	-0.0163981
ENSG00000078403.17	MLLT10	MLLT10 histone lysine methyltransferase DOT1L cofactor [Source:HGNC Symbol;Acc:HGNC:16063]	0.0136687	0.0215063	0.525184	0.0181373	0.0196265	0.355615	ENSG00000078403	0.0161557
ENSG00000078589.13	P2RY10	P2Y receptor family member 10 [Source:HGNC Symbol;Acc:HGNC:19906]	-0.0365309	0.0461983	0.429257	-0.00271004	0.0421602	0.948759	ENSG00000078589	-0.0220315
ENSG00000078596.11	ITM2A	integral membrane protein 2A [Source:HGNC Symbol;Acc:HGNC:6173]	0.0628295	0.04256	0.140148	-0.0747637	0.0388399	0.0544854	ENSG00000078596	0.0719257
ENSG00000078618.22	NRDC	nardilysin convertase [Source:HGNC Symbol;Acc:HGNC:7995]	0.000621898	0.0241237	0.979438	-0.0405356	0.0220151	0.0658399	ENSG00000078618	-0.0052446
ENSG00000078668.14	VDAC3	voltage dependent anion channel 3 [Source:HGNC Symbol;Acc:HGNC:12674]	0.063268	0.0216104	0.00348236	0.00332486	0.0197215	0.866148	ENSG00000078668	0.0636937
ENSG00000078674.18	PCM1	pericentriolar material 1 [Source:HGNC Symbol;Acc:HGNC:8727]	0.03149	0.0243842	0.196822	0.00173329	0.0222529	0.937929	ENSG00000078674	0.0312075
ENSG00000078687.17	TNRC6C	trinucleotide repeat containing adaptor 6C [Source:HGNC Symbol;Acc:HGNC:29318]	-0.00564132	0.0280542	0.840667	0.0463886	0.025602	0.0702602	ENSG00000078687	0.0148355
ENSG00000078699.22	CBFA2T2	CBFA2/RUNX1 partner transcriptional co-repressor 2 [Source:HGNC Symbol;Acc:HGNC:1536]	-0.0103829	0.0243483	0.669872	0.0425913	0.0222201	0.0555118	ENSG00000078699	-0.00157466
ENSG00000078747.16	ITCH	itchy E3 ubiquitin protein ligase [Source:HGNC Symbol;Acc:HGNC:13890]	-0.0331089	0.025996	0.203056	-0.0293901	0.0237237	0.215654	ENSG00000078747	-0.0354923
ENSG00000078804.13	TP53INP2	tumor protein p53 inducible nuclear protein 2 [Source:HGNC Symbol;Acc:HGNC:16104]	-0.15908	0.044103	0.000323018	-0.0151385	0.040248	0.706889	ENSG00000078804	-0.158951
ENSG00000078808.19	SDF4	stromal cell derived factor 4 [Source:HGNC Symbol;Acc:HGNC:24188]	-0.0114155	0.0166275	0.492511	0.0335573	0.0151742	0.0271986	ENSG00000078808	-0.0143118
ENSG00000078902.16	TOLLIP	toll interacting protein [Source:HGNC Symbol;Acc:HGNC:16476]	0.000807507	0.0284134	0.977332	0.0736986	0.0259298	0.00455895	ENSG00000078902	0.0019971
ENSG00000078967.13	UBE2D4	ubiquitin conjugating enzyme E2 D4 (putative) [Source:HGNC Symbol;Acc:HGNC:21647]	0.0427666	0.0286843	0.136251	-0.00218902	0.0261771	0.93337	ENSG00000078967	0.0474497
ENSG00000079134.12	THOC1	THO complex subunit 1 [Source:HGNC Symbol;Acc:HGNC:19070]	0.0603813	0.0316203	0.0564366	-0.00123422	0.0288565	0.965891	ENSG00000079134	0.0690408
ENSG00000079246.16	XRCC5	X-ray repair cross complementing 5 [Source:HGNC Symbol;Acc:HGNC:12833]	-0.00870572	0.0184448	0.637024	-0.0120178	0.0168326	0.475395	ENSG00000079246	-0.00508944
ENSG00000079263.19	SP140	SP140 nuclear body protein [Source:HGNC Symbol;Acc:HGNC:17133]	0.0386729	0.0302091	0.200741	-0.0242672	0.0275686	0.378907	ENSG00000079263	0.0398218
ENSG00000079277.22	MKNK1	MAPK interacting serine/threonine kinase 1 [Source:HGNC Symbol;Acc:HGNC:7110]	-0.0424117	0.0334226	0.204714	-0.025933	0.0305012	0.395375	ENSG00000079277	-0.052479
ENSG00000079308.20	TNS1	tensin 1 [Source:HGNC Symbol;Acc:HGNC:11973]	0.154398	0.0852768	0.0704706	0.127212	0.0778229	0.102398	ENSG00000079308	0.182719
ENSG00000079313.15	REXO1	RNA exonuclease 1 homolog [Source:HGNC Symbol;Acc:HGNC:24616]	-0.0391534	0.017325	0.024011	0.0256135	0.0158106	0.105503	ENSG00000079313	-0.0376382
ENSG00000079332.15	SAR1A	secretion associated Ras related GTPase 1A [Source:HGNC Symbol;Acc:HGNC:10534]	0.000760168	0.0242042	0.974951	-0.00851417	0.0220885	0.69997	ENSG00000079332	0.00368892
ENSG00000079335.20	CDC14A	cell division cycle 14A [Source:HGNC Symbol;Acc:HGNC:1718]	0.00232213	0.0252604	0.926772	0.0150229	0.0230525	0.514735	ENSG00000079335	0.0142838
ENSG00000079337.16	RAPGEF3	Rap guanine nucleotide exchange factor 3 [Source:HGNC Symbol;Acc:HGNC:16629]	-0.0987311	0.0506507	0.0515075	-0.0681279	0.0462234	0.140786	ENSG00000079337	-0.112692
ENSG00000079385.23	CEACAM1	CEA cell adhesion molecule 1 [Source:HGNC Symbol;Acc:HGNC:1814]	0.0335836	0.053601	0.53108	-0.040746	0.0489159	0.405028	ENSG00000079385	0.0225002
ENSG00000079387.14	SENP1	SUMO specific peptidase 1 [Source:HGNC Symbol;Acc:HGNC:17927]	0.0552051	0.0247124	0.0256808	-0.0433032	0.0225523	0.0550897	ENSG00000079387	0.0602876
ENSG00000079432.9	CIC	capicua transcriptional repressor [Source:HGNC Symbol;Acc:HGNC:14214]	-0.0396186	0.0236391	0.094014	0.0421282	0.0215729	0.0510809	ENSG00000079432	-0.037907
ENSG00000079435.10	LIPE	lipase E, hormone sensitive type [Source:HGNC Symbol;Acc:HGNC:6621]	-0.0527188	0.0301385	0.0805194	0.0116683	0.0275041	0.67147	ENSG00000079435	-0.0341483
ENSG00000079459.13	FDFT1	farnesyl-diphosphate farnesyltransferase 1 [Source:HGNC Symbol;Acc:HGNC:3629]	0.0271678	0.0245983	0.269624	0.0155412	0.0224482	0.48888	ENSG00000079459	0.0286243
ENSG00000079616.13	KIF22	kinesin family member 22 [Source:HGNC Symbol;Acc:HGNC:6391]	0.0120311	0.0237057	0.611887	0.0081841	0.0216337	0.705275	ENSG00000079616	0.0181501
ENSG00000079691.18	CARMIL1	capping protein regulator and myosin 1 linker 1 [Source:HGNC Symbol;Acc:HGNC:21581]	-0.133893	0.056637	0.018241	0.014905	0.0516865	0.773114	ENSG00000079691	-0.105026
ENSG00000079739.17	PGM1	phosphoglucomutase 1 [Source:HGNC Symbol;Acc:HGNC:8905]	-0.0323501	0.0236168	0.171019	0.00816002	0.0215525	0.705047	ENSG00000079739	-0.0392938
ENSG00000079785.16	DDX1	DEAD-box helicase 1 [Source:HGNC Symbol;Acc:HGNC:2734]	0.0547905	0.0263036	0.0374711	-0.00517062	0.0240045	0.829492	ENSG00000079785	0.0647847
ENSG00000079805.19	DNM2	dynamin 2 [Source:HGNC Symbol;Acc:HGNC:2974]	-0.0193554	0.0146062	0.185383	-0.00700849	0.0133295	0.599136	ENSG00000079805	-0.0219997
ENSG00000079819.19	EPB41L2	erythrocyte membrane protein band 4.1 like 2 [Source:HGNC Symbol;Acc:HGNC:3379]	0.0440986	0.0421437	0.295602	0.095017	0.03846	0.0136349	ENSG00000079819	0.0593947
ENSG00000079950.14	STX7	syntaxin 7 [Source:HGNC Symbol;Acc:HGNC:11442]	-0.0262858	0.0253735	0.300442	-0.0363377	0.0231557	0.116858	ENSG00000079950	-0.0310816
ENSG00000079974.18	RABL2A	RAB, member of RAS oncogene family like 2B [Source:HGNC Symbol;Acc:HGNC:9800]	-0.0269303	0.0268037	0.315241	-0.00891253	0.0244609	0.715657	ENSG00000079974	-0.0173556
ENSG00000079999.14	KEAP1	kelch like ECH associated protein 1 [Source:HGNC Symbol;Acc:HGNC:23177]	-0.00743823	0.0214122	0.728367	0.0202438	0.0195406	0.300426	ENSG00000079999	-0.014357
ENSG00000080189.15	SLC35C2	solute carrier family 35 member C2 [Source:HGNC Symbol;Acc:HGNC:17117]	-0.0179451	0.0154358	0.245247	0.00556173	0.0140866	0.693046	ENSG00000080189	-0.0158256
ENSG00000080200.10	CRYBG3	crystallin beta-gamma domain containing 3 [Source:HGNC Symbol;Acc:HGNC:34427]	0.0358989	0.0295823	0.225178	0.0134326	0.0269966	0.618885	ENSG00000080200	0.0361996
ENSG00000080298.16	RFX3	regulatory factor X3 [Source:HGNC Symbol;Acc:HGNC:9984]	-0.0386058	0.0291698	0.185937	0.00629654	0.0266202	0.813061	ENSG00000080298	-0.033482
ENSG00000080345.18	RIF1	replication timing regulatory factor 1 [Source:HGNC Symbol;Acc:HGNC:23207]	0.0297329	0.0258784	0.250815	-0.0161153	0.0236164	0.495136	ENSG00000080345	0.0340075
ENSG00000080371.6	RAB21	RAB21, member RAS oncogene family [Source:HGNC Symbol;Acc:HGNC:18263]	0.0265423	0.0315097	0.399765	0.00243499	0.0287555	0.932531	ENSG00000080371	0.0211794
ENSG00000080503.24	SMARCA2	SWI/SNF related, matrix associated, actin dependent regulator of chromatin, subfamily a, member 2 [Source:HGNC Symbol;Acc:HGNC:11098]	0.00584493	0.0143219	0.683269	0.0314353	0.0130701	0.0163234	ENSG00000080503	0.00949149
ENSG00000080546.13	SESN1	sestrin 1 [Source:HGNC Symbol;Acc:HGNC:21595]	0.0318937	0.0353474	0.36709	-0.00014302	0.0322577	0.996463	ENSG00000080546	0.0521013
ENSG00000080561.14	MID2	midline 2 [Source:HGNC Symbol;Acc:HGNC:7096]	0.00540827	0.0538515	0.920021	0.0223922	0.0491445	0.648735	ENSG00000080561	0.0390285
ENSG00000080603.17	SRCAP	Snf2 related CREBBP activator protein [Source:HGNC Symbol;Acc:HGNC:16974]	-0.0282341	0.0217449	0.194402	0.0400013	0.0198442	0.0440564	ENSG00000080603	-0.0206774
ENSG00000080608.10	PUM3	pumilio RNA binding family member 3 [Source:HGNC Symbol;Acc:HGNC:29676]	0.042253	0.0367062	0.249924	-0.025674	0.0334978	0.443571	ENSG00000080608	0.0541673
ENSG00000080802.19	CNOT4	CCR4-NOT transcription complex subunit 4 [Source:HGNC Symbol;Acc:HGNC:7880]	-5.57415e-05	0.0146303	0.996961	0.00688632	0.0133515	0.606114	ENSG00000080802	0.00327512
ENSG00000080815.19	PSEN1	presenilin 1 [Source:HGNC Symbol;Acc:HGNC:9508]	-0.0316695	0.0232787	0.173954	-0.0384848	0.021244	0.0703143	ENSG00000080815	-0.0395255
ENSG00000080819.9	CPOX	coproporphyrinogen oxidase [Source:HGNC Symbol;Acc:HGNC:2321]	0.00196715	0.0279111	0.943824	0.0333154	0.0254714	0.19115	ENSG00000080819	0.0073264
ENSG00000080822.17	CLDND1	claudin domain containing 1 [Source:HGNC Symbol;Acc:HGNC:1322]	0.0586413	0.0253907	0.0210887	0.0180368	0.0231713	0.436486	ENSG00000080822	0.0672125
ENSG00000080824.19	HSP90AA1	heat shock protein 90 alpha family class A member 1 [Source:HGNC Symbol;Acc:HGNC:5253]	0.0715455	0.0328826	0.0297738	-0.0535768	0.0300084	0.0744603	ENSG00000080824	0.075203
ENSG00000080839.12	RBL1	RB transcriptional corepressor like 1 [Source:HGNC Symbol;Acc:HGNC:9893]	-0.00227478	0.0418861	0.956699	-0.0414989	0.038225	0.277861	ENSG00000080839	-0.00246251
ENSG00000080845.19	DLGAP4	DLG associated protein 4 [Source:HGNC Symbol;Acc:HGNC:24476]	-0.0160668	0.0181761	0.376906	0.00755119	0.0165874	0.649024	ENSG00000080845	-0.0212225
ENSG00000080854.16	IGSF9B	immunoglobulin superfamily member 9B [Source:HGNC Symbol;Acc:HGNC:32326]	-0.0233005	0.0550007	0.671907	-0.00552492	0.0501932	0.912371	ENSG00000080854	0.00370296
ENSG00000080947.15			-0.0489802	0.0364544	0.179342	-0.0156875	0.033268	0.637338	ENSG00000080947	-0.0468231
ENSG00000081014.11	AP4E1	adaptor related protein complex 4 subunit epsilon 1 [Source:HGNC Symbol;Acc:HGNC:573]	0.0492787	0.0311525	0.113958	0.00519714	0.0284296	0.854981	ENSG00000081014	0.0481174
ENSG00000081019.13	RSBN1	round spermatid basic protein 1 [Source:HGNC Symbol;Acc:HGNC:25642]	-0.0282465	0.0203231	0.164835	0.01505	0.0185467	0.417264	ENSG00000081019	-0.0264619
ENSG00000081052.14	COL4A4	collagen type IV alpha 4 chain [Source:HGNC Symbol;Acc:HGNC:2206]	-0.00542001	0.0611439	0.929381	0.00567182	0.0557995	0.919055	ENSG00000081052	0.016845
ENSG00000081059.20	TCF7	transcription factor 7 [Source:HGNC Symbol;Acc:HGNC:11639]	-0.0807376	0.040372	0.0457522	0.0231538	0.0368432	0.52984	ENSG00000081059	-0.0388789
ENSG00000081087.15	OSTM1	osteoclastogenesis associated transmembrane protein 1 [Source:HGNC Symbol;Acc:HGNC:21652]	-0.0170707	0.0293769	0.561292	0.00183652	0.0268091	0.945397	ENSG00000081087	-0.0297526
ENSG00000081154.12	PCNP	PEST proteolytic signal containing nuclear protein [Source:HGNC Symbol;Acc:HGNC:30023]	0.0795219	0.0316322	0.012074	-0.0872972	0.0288673	0.00254904	ENSG00000081154	0.078614
ENSG00000081189.16	MEF2C	myocyte enhancer factor 2C [Source:HGNC Symbol;Acc:HGNC:6996]	-0.074022	0.0334468	0.0270845	0.0326573	0.0305233	0.284883	ENSG00000081189	-0.0713853
ENSG00000081237.20	PTPRC	protein tyrosine phosphatase receptor type C [Source:HGNC Symbol;Acc:HGNC:9666]	0.0142753	0.0192552	0.458619	-0.0118125	0.0175721	0.501571	ENSG00000081237	0.00758726
ENSG00000081307.15	UBA5	ubiquitin like modifier activating enzyme 5 [Source:HGNC Symbol;Acc:HGNC:23230]	-0.0143847	0.0322094	0.655248	0.00765406	0.029394	0.794606	ENSG00000081307	-0.0201354
ENSG00000081320.11	STK17B	serine/threonine kinase 17b [Source:HGNC Symbol;Acc:HGNC:11396]	0.0686985	0.0345993	0.0473204	-0.044886	0.031575	0.155422	ENSG00000081320	0.0568824
ENSG00000081377.17	CDC14B	cell division cycle 14B [Source:HGNC Symbol;Acc:HGNC:1719]	0.0523155	0.0396479	0.187263	0.0238058	0.0361824	0.510708	ENSG00000081377	0.0531343
ENSG00000081386.13	ZNF510	zinc finger protein 510 [Source:HGNC Symbol;Acc:HGNC:29161]	0.0724033	0.0431354	0.0935184	0.00545545	0.039365	0.889801	ENSG00000081386	0.0839976
ENSG00000081665.14	ZNF506	zinc finger protein 506 [Source:HGNC Symbol;Acc:HGNC:23780]	0.0280839	0.0239469	0.241135	-0.0387646	0.0218538	0.0763576	ENSG00000081665	0.0360076
ENSG00000081692.13	JMJD4	jumonji domain containing 4 [Source:HGNC Symbol;Acc:HGNC:25724]	-0.00335493	0.0255221	0.895441	0.00975328	0.0232913	0.675475	ENSG00000081692	0.0052948
ENSG00000081760.17	AACS	acetoacetyl-CoA synthetase [Source:HGNC Symbol;Acc:HGNC:21298]	0.00840947	0.0266137	0.752073	0.0393581	0.0242874	0.105396	ENSG00000081760	0.0168161
ENSG00000081791.9	DELE1	DAP3 binding cell death enhancer 1 [Source:HGNC Symbol;Acc:HGNC:28969]	-0.02844	0.0214074	0.184273	0.0150277	0.0195362	0.44192	ENSG00000081791	-0.0253522
ENSG00000081913.14	PHLPP1	PH domain and leucine rich repeat protein phosphatase 1 [Source:HGNC Symbol;Acc:HGNC:20610]	-0.0103968	0.0296489	0.725904	-0.0144552	0.0270574	0.593277	ENSG00000081913	-0.0155258
ENSG00000081923.15	ATP8B1	ATPase phospholipid transporting 8B1 [Source:HGNC Symbol;Acc:HGNC:3706]	-0.0306568	0.0536077	0.56752	-0.00103103	0.048922	0.98319	ENSG00000081923	-0.0256988
ENSG00000081985.13	IL12RB2	interleukin 12 receptor subunit beta 2 [Source:HGNC Symbol;Acc:HGNC:5972]	0.0470259	0.0527103	0.372495	0.0489112	0.048103	0.309462	ENSG00000081985	0.0573375
ENSG00000082014.17	SMARCD3	SWI/SNF related, matrix associated, actin dependent regulator of chromatin, subfamily d, member 3 [Source:HGNC Symbol;Acc:HGNC:11108]	-0.0160681	0.0307009	0.600814	-0.000560513	0.0280174	0.984042	ENSG00000082014	-0.0383283
ENSG00000082068.9	WDR70	WD repeat domain 70 [Source:HGNC Symbol;Acc:HGNC:25495]	-0.0388506	0.0408727	0.342045	-0.0044479	0.0373001	0.905101	ENSG00000082068	-0.0327864
ENSG00000082074.19	FYB1	FYN binding protein 1 [Source:HGNC Symbol;Acc:HGNC:4036]	-0.0107367	0.0275007	0.696302	-0.0241496	0.025097	0.336126	ENSG00000082074	-0.0161661
ENSG00000082146.13	STRADB	STE20 related adaptor beta [Source:HGNC Symbol;Acc:HGNC:13205]	0.190334	0.0735826	0.00981259	0.0501912	0.0671509	0.454951	ENSG00000082146	0.207566
ENSG00000082153.18	BZW1	basic leucine zipper and W2 domains 1 [Source:HGNC Symbol;Acc:HGNC:18380]	0.0170497	0.0298134	0.567515	-0.0318071	0.0272074	0.242621	ENSG00000082153	0.0147415
ENSG00000082212.13	ME2	malic enzyme 2 [Source:HGNC Symbol;Acc:HGNC:6984]	0.0291785	0.0220238	0.185479	-0.0195341	0.0200987	0.3313	ENSG00000082212	0.0210954
ENSG00000082213.18	C5orf22	chromosome 5 open reading frame 22 [Source:HGNC Symbol;Acc:HGNC:25639]	0.00911212	0.0306291	0.766139	-0.0518637	0.0279519	0.0637852	ENSG00000082213	0.00259807
ENSG00000082258.13	CCNT2	cyclin T2 [Source:HGNC Symbol;Acc:HGNC:1600]	0.0323519	0.0257042	0.208421	-0.0363233	0.0234575	0.121783	ENSG00000082258	0.035094
ENSG00000082269.17	FAM135A	family with sequence similarity 135 member A [Source:HGNC Symbol;Acc:HGNC:21084]	0.0518357	0.0327944	0.114238	-0.00892927	0.0299279	0.765483	ENSG00000082269	0.051218
ENSG00000082293.13	COL19A1	collagen type XIX alpha 1 chain [Source:HGNC Symbol;Acc:HGNC:2196]	-0.0541635	0.0975816	0.578962	0.0323212	0.0890522	0.716711	ENSG00000082293	0.00977065
ENSG00000082397.18	EPB41L3	erythrocyte membrane protein band 4.1 like 3 [Source:HGNC Symbol;Acc:HGNC:3380]	0.0466996	0.0456177	0.306183	0.0752988	0.0416303	0.0707507	ENSG00000082397	0.030196
ENSG00000082438.18	COBLL1	cordon-bleu WH2 repeat protein like 1 [Source:HGNC Symbol;Acc:HGNC:23571]	0.0242547	0.0591499	0.681842	0.0961877	0.0539797	0.0750251	ENSG00000082438	0.0613241
ENSG00000082512.15	TRAF5	TNF receptor associated factor 5 [Source:HGNC Symbol;Acc:HGNC:12035]	-0.0225913	0.0316838	0.475975	0.0038055	0.0289144	0.895314	ENSG00000082512	-0.00122378
ENSG00000082516.9	GEMIN5	gem nuclear organelle associated protein 5 [Source:HGNC Symbol;Acc:HGNC:20043]	0.0299947	0.0287964	0.29781	0.0490631	0.0262794	0.062158	ENSG00000082516	0.0440249
ENSG00000082641.16	NFE2L1	NFE2 like bZIP transcription factor 1 [Source:HGNC Symbol;Acc:HGNC:7781]	-0.0333093	0.0257204	0.195562	0.0530532	0.0234722	0.0239918	ENSG00000082641	-0.0326614
ENSG00000082701.17	GSK3B	glycogen synthase kinase 3 beta [Source:HGNC Symbol;Acc:HGNC:4617]	-0.0337472	0.0276541	0.222587	-0.0152409	0.0252369	0.546021	ENSG00000082701	-0.042535
ENSG00000082781.12	ITGB5	integrin subunit beta 5 [Source:HGNC Symbol;Acc:HGNC:6160]	-0.0182865	0.0670178	0.78501	0.168669	0.06116	0.00591053	ENSG00000082781	-0.0165096
ENSG00000082805.20	ERC1	ELKS/RAB6-interacting/CAST family member 1 [Source:HGNC Symbol;Acc:HGNC:17072]	0.0427432	0.0379589	0.260384	0.0311227	0.034641	0.369141	ENSG00000082805	0.0524088
ENSG00000082898.19	XPO1	exportin 1 [Source:HGNC Symbol;Acc:HGNC:12825]	0.0985716	0.0234553	2.84362e-05	-0.0393172	0.0214052	0.0664953	ENSG00000082898	0.0996807
ENSG00000082996.20	RNF13	ring finger protein 13 [Source:HGNC Symbol;Acc:HGNC:10057]	0.0114631	0.0277387	0.679498	-0.0765385	0.0253141	0.00255355	ENSG00000082996	0.00290347
ENSG00000083093.10	PALB2	partner and localizer of BRCA2 [Source:HGNC Symbol;Acc:HGNC:26144]	0.0194623	0.0302867	0.520611	0.00782362	0.0276394	0.777182	ENSG00000083093	0.021261
ENSG00000083097.15	DOP1A	DOP1 leucine zipper like protein A [Source:HGNC Symbol;Acc:HGNC:21194]	0.0686625	0.0260202	0.00843197	0.0215736	0.0237459	0.363793	ENSG00000083097	0.0746886
ENSG00000083099.11	LYRM2	LYR motif containing 2 [Source:HGNC Symbol;Acc:HGNC:25229]	0.0610379	0.0422868	0.149172	-0.0427559	0.0385906	0.268121	ENSG00000083099	0.0658014
ENSG00000083168.11	KAT6A	lysine acetyltransferase 6A [Source:HGNC Symbol;Acc:HGNC:13013]	-0.0167908	0.0197695	0.395875	-0.00199867	0.0180415	0.911809	ENSG00000083168	-0.0179578
ENSG00000083223.18	TUT7	terminal uridylyl transferase 7 [Source:HGNC Symbol;Acc:HGNC:25817]	-0.0329103	0.031385	0.294582	-0.0780484	0.0286417	0.00652767	ENSG00000083223	-0.0476098
ENSG00000083290.20	ULK2	unc-51 like autophagy activating kinase 2 [Source:HGNC Symbol;Acc:HGNC:13480]	-0.0116413	0.0361698	0.747624	-0.00327416	0.0330083	0.921003	ENSG00000083290	-0.00544658
ENSG00000083312.19	TNPO1	transportin 1 [Source:HGNC Symbol;Acc:HGNC:6401]	-0.0155395	0.0241127	0.519411	-0.0237886	0.0220051	0.279901	ENSG00000083312	-0.00961964
ENSG00000083444.17	PLOD1	procollagen-lysine,2-oxoglutarate 5-dioxygenase 1 [Source:HGNC Symbol;Acc:HGNC:9081]	-0.022966	0.0350328	0.512239	-0.0281535	0.0319706	0.378714	ENSG00000083444	-0.0391047
ENSG00000083454.22	P2RX5	purinergic receptor P2X 5 [Source:HGNC Symbol;Acc:HGNC:8536]	-0.0405373	0.0525322	0.440471	0.0823528	0.0479405	0.0860994	ENSG00000083454	-0.00185349
ENSG00000083520.15	DIS3	DIS3 homolog, exosome endoribonuclease and 3'-5' exoribonuclease [Source:HGNC Symbol;Acc:HGNC:20604]	0.0315233	0.025215	0.211488	-0.00887016	0.023011	0.699957	ENSG00000083520	0.0329822
ENSG00000083535.16	PIBF1	progesterone immunomodulatory binding factor 1 [Source:HGNC Symbol;Acc:HGNC:23352]	0.0383153	0.0505368	0.448507	-0.0910822	0.0461195	0.0485161	ENSG00000083535	0.0472299
ENSG00000083544.16	TDRD3	tudor domain containing 3 [Source:HGNC Symbol;Acc:HGNC:20612]	0.0600318	0.0296326	0.0430082	-0.00117506	0.0270425	0.965348	ENSG00000083544	0.0613596
ENSG00000083642.19	PDS5B	PDS5 cohesin associated factor B [Source:HGNC Symbol;Acc:HGNC:20418]	0.0238817	0.0222501	0.283348	-0.0307078	0.0203053	0.13073	ENSG00000083642	0.0224327
ENSG00000083720.13	OXCT1	3-oxoacid CoA-transferase 1 [Source:HGNC Symbol;Acc:HGNC:8527]	0.00333813	0.0357633	0.92565	0.0101211	0.0326373	0.756534	ENSG00000083720	0.0173765
ENSG00000083799.18	CYLD	CYLD lysine 63 deubiquitinase [Source:HGNC Symbol;Acc:HGNC:2584]	0.0210668	0.0189582	0.266704	-0.0379893	0.0173011	0.0283069	ENSG00000083799	0.0267072
ENSG00000083812.12	ZNF324	zinc finger protein 324 [Source:HGNC Symbol;Acc:HGNC:14096]	-0.0324519	0.0208635	0.120115	-0.00398368	0.0190398	0.834307	ENSG00000083812	-0.0300454
ENSG00000083814.13	ZNF671	zinc finger protein 671 [Source:HGNC Symbol;Acc:HGNC:26279]	-0.0468871	0.0227113	0.0391955	-0.01189	0.0207262	0.566303	ENSG00000083814	-0.0324144
ENSG00000083828.16	ZNF586	zinc finger protein 586 [Source:HGNC Symbol;Acc:HGNC:25949]	-0.0750669	0.0240583	0.00185213	-0.0379507	0.0219554	0.0841602	ENSG00000083828	-0.0753874
ENSG00000083838.16	ZNF446	zinc finger protein 446 [Source:HGNC Symbol;Acc:HGNC:21036]	-0.0264434	0.0220153	0.229946	0.0169267	0.020091	0.399684	ENSG00000083838	-0.0202466
ENSG00000083844.10	ZNF264	zinc finger protein 264 [Source:HGNC Symbol;Acc:HGNC:13057]	-0.0534494	0.0237388	0.0245379	0.00720479	0.0216639	0.739518	ENSG00000083844	-0.0512207
ENSG00000083845.9	RPS5	ribosomal protein S5 [Source:HGNC Symbol;Acc:HGNC:10426]	-0.00882606	0.0343618	0.797335	-0.0200357	0.0313583	0.522996	ENSG00000083845	0.00895571
ENSG00000083896.13	YTHDC1	YTH domain containing 1 [Source:HGNC Symbol;Acc:HGNC:30626]	-0.0262641	0.0234807	0.263571	-0.0106677	0.0214283	0.618698	ENSG00000083896	-0.0168023
ENSG00000083937.10	CHMP2B	charged multivesicular body protein 2B [Source:HGNC Symbol;Acc:HGNC:24537]	-0.00101161	0.0280929	0.971281	-0.0420159	0.0256373	0.101516	ENSG00000083937	-0.0184311
ENSG00000084070.12	SMAP2	small ArfGAP2 [Source:HGNC Symbol;Acc:HGNC:25082]	-0.0328745	0.0335728	0.327687	0.0363735	0.0306383	0.235397	ENSG00000084070	-0.0433399
ENSG00000084072.17	PPIE	peptidylprolyl isomerase E [Source:HGNC Symbol;Acc:HGNC:9258]	0.0479708	0.0283868	0.0913174	0.0116533	0.0259055	0.652912	ENSG00000084072	0.0567423
ENSG00000084073.10	ZMPSTE24	zinc metallopeptidase STE24 [Source:HGNC Symbol;Acc:HGNC:12877]	0.0710336	0.0262661	0.006944	-0.0390195	0.0239703	0.103834	ENSG00000084073	0.0625606
ENSG00000084090.14	STARD7	StAR related lipid transfer domain containing 7 [Source:HGNC Symbol;Acc:HGNC:18063]	-0.0141601	0.0227634	0.534028	0.0196064	0.0207737	0.345465	ENSG00000084090	-0.011607
ENSG00000084092.7	NOA1	nitric oxide associated 1 [Source:HGNC Symbol;Acc:HGNC:28473]	-0.00969273	0.0170794	0.570478	0.00523069	0.0155865	0.737241	ENSG00000084092	-0.00589906
ENSG00000084093.19	REST	RE1 silencing transcription factor [Source:HGNC Symbol;Acc:HGNC:9966]	0.013803	0.0171588	0.421316	-0.0117089	0.015659	0.454768	ENSG00000084093	0.0115373
ENSG00000084110.11	HAL	histidine ammonia-lyase [Source:HGNC Symbol;Acc:HGNC:4806]	-0.0793034	0.0436368	0.0694228	-0.0285587	0.0398226	0.473429	ENSG00000084110	-0.0885085
ENSG00000084112.15	SSH1	slingshot protein phosphatase 1 [Source:HGNC Symbol;Acc:HGNC:30579]	-0.0238325	0.0262	0.363203	0.0157342	0.0239099	0.51063	ENSG00000084112	-0.0320546
ENSG00000084207.18	GSTP1	glutathione S-transferase pi 1 [Source:HGNC Symbol;Acc:HGNC:4638]	0.00258717	0.0243582	0.915431	0.0545779	0.0222291	0.0142259	ENSG00000084207	-0.00997178
ENSG00000084234.18	APLP2	amyloid beta precursor like protein 2 [Source:HGNC Symbol;Acc:HGNC:598]	-0.0402162	0.0278086	0.148399	0.027101	0.0253779	0.28579	ENSG00000084234	-0.0470606
ENSG00000084463.8	WBP11	WW domain binding protein 11 [Source:HGNC Symbol;Acc:HGNC:16461]	0.0106706	0.0190361	0.575215	0.0316453	0.0173722	0.0687737	ENSG00000084463	0.0146003
ENSG00000084623.12	EIF3I	eukaryotic translation initiation factor 3 subunit I [Source:HGNC Symbol;Acc:HGNC:3272]	0.0317891	0.0173004	0.0663974	0.000888685	0.0157882	0.955122	ENSG00000084623	0.0315433
ENSG00000084652.16	TXLNA	taxilin alpha [Source:HGNC Symbol;Acc:HGNC:30685]	0.00487637	0.0151029	0.746848	0.020824	0.0137828	0.131097	ENSG00000084652	0.00875694
ENSG00000084676.16	NCOA1	nuclear receptor coactivator 1 [Source:HGNC Symbol;Acc:HGNC:7668]	-0.0172811	0.0246138	0.482766	-0.00614645	0.0224624	0.784416	ENSG00000084676	-0.0237729
ENSG00000084693.16	AGBL5	AGBL carboxypeptidase 5 [Source:HGNC Symbol;Acc:HGNC:26147]	-0.0486629	0.0252662	0.0543497	0.0109587	0.0230578	0.634682	ENSG00000084693	-0.0438055
ENSG00000084731.15	KIF3C	kinesin family member 3C [Source:HGNC Symbol;Acc:HGNC:6321]	-0.132242	0.0393685	0.000807628	-0.0023526	0.0359274	0.947801	ENSG00000084731	-0.142835
ENSG00000084733.11	RAB10	RAB10, member RAS oncogene family [Source:HGNC Symbol;Acc:HGNC:9759]	0.00546096	0.0183667	0.766269	-0.0120894	0.0167613	0.47089	ENSG00000084733	-0.00490247
ENSG00000084754.12	HADHA	hydroxyacyl-CoA dehydrogenase trifunctional multienzyme complex subunit alpha [Source:HGNC Symbol;Acc:HGNC:4801]	0.02442	0.0142443	0.0867305	0.00250401	0.0129993	0.847285	ENSG00000084754	0.0261838
ENSG00000084764.12	MAPRE3	microtubule associated protein RP/EB family member 3 [Source:HGNC Symbol;Acc:HGNC:6892]	-0.0233281	0.0336375	0.488127	0.00553893	0.0306973	0.856841	ENSG00000084764	-0.0220742
ENSG00000084774.14	CAD	carbamoyl-phosphate synthetase 2, aspartate transcarbamylase, and dihydroorotase [Source:HGNC Symbol;Acc:HGNC:1424]	-0.00317278	0.0316104	0.920067	0.0832093	0.0288474	0.00399378	ENSG00000084774	0.0154942
ENSG00000085063.17	CD59	CD59 molecule (CD59 blood group) [Source:HGNC Symbol;Acc:HGNC:1689]	-0.00635578	0.0441073	0.885448	-0.0926599	0.040252	0.0215131	ENSG00000085063	-0.00346203
ENSG00000085117.12	CD82	CD82 molecule [Source:HGNC Symbol;Acc:HGNC:6210]	-0.0706067	0.0294204	0.0165564	0.0322164	0.0268488	0.230418	ENSG00000085117	-0.0693291
ENSG00000085185.16	BCORL1	BCL6 corepressor like 1 [Source:HGNC Symbol;Acc:HGNC:25657]	-0.0393085	0.027524	0.153519	-0.00190109	0.0251182	0.939682	ENSG00000085185	-0.040272
ENSG00000085224.23	ATRX	ATRX chromatin remodeler [Source:HGNC Symbol;Acc:HGNC:886]	0.0167568	0.0196385	0.393692	-0.0353405	0.017922	0.0488586	ENSG00000085224	0.0152665
ENSG00000085265.11	FCN1	ficolin 1 [Source:HGNC Symbol;Acc:HGNC:3623]	0.0113157	0.032484	0.727643	0.0256701	0.0296447	0.386711	ENSG00000085265	-0.0081148
ENSG00000085274.16	MYNN	myoneurin [Source:HGNC Symbol;Acc:HGNC:14955]	0.0579492	0.0424243	0.172224	-0.0853759	0.0387161	0.0276386	ENSG00000085274	0.0615024
ENSG00000085365.18	SCAMP1	secretory carrier membrane protein 1 [Source:HGNC Symbol;Acc:HGNC:10563]	0.0484656	0.0234486	0.0389682	-0.0216364	0.021399	0.312184	ENSG00000085365	0.0484561
ENSG00000085377.15	PREP	prolyl endopeptidase [Source:HGNC Symbol;Acc:HGNC:9358]	0.0168271	0.0212489	0.428581	-0.00491223	0.0193916	0.800068	ENSG00000085377	0.0188843
ENSG00000085382.12	HACE1	HECT domain and ankyrin repeat containing E3 ubiquitin protein ligase 1 [Source:HGNC Symbol;Acc:HGNC:21033]	0.0250459	0.0369213	0.497681	-0.0164865	0.0336941	0.624722	ENSG00000085382	0.026011
ENSG00000085415.16	SEH1L	SEH1 like nucleoporin [Source:HGNC Symbol;Acc:HGNC:30379]	-0.0474426	0.0311975	0.128605	-0.00477106	0.0284706	0.866944	ENSG00000085415	-0.0366075
ENSG00000085433.16	WDR47	WD repeat domain 47 [Source:HGNC Symbol;Acc:HGNC:29141]	-0.0292092	0.0286925	0.308889	-0.0377228	0.0261846	0.149956	ENSG00000085433	-0.0348113
ENSG00000085449.15	WDFY1	WD repeat and FYVE domain containing 1 [Source:HGNC Symbol;Acc:HGNC:20451]	0.0480787	0.0287771	0.0950472	-0.0297525	0.0262618	0.257482	ENSG00000085449	0.0317487
ENSG00000085491.17	SLC25A24	solute carrier family 25 member 24 [Source:HGNC Symbol;Acc:HGNC:20662]	0.0902714	0.0303166	0.00296568	-0.0225489	0.0276667	0.41523	ENSG00000085491	0.0749346
ENSG00000085511.20	MAP3K4	mitogen-activated protein kinase kinase kinase 4 [Source:HGNC Symbol;Acc:HGNC:6856]	-0.00746045	0.0286987	0.794943	0.0213673	0.0261902	0.414755	ENSG00000085511	-0.00210646
ENSG00000085514.16	PILRA	paired immunoglobin like type 2 receptor alpha [Source:HGNC Symbol;Acc:HGNC:20396]	-0.0733791	0.0328646	0.0257558	-0.0150862	0.029992	0.615056	ENSG00000085514	-0.0868229
ENSG00000085563.15	ABCB1	ATP binding cassette subfamily B member 1 [Source:HGNC Symbol;Acc:HGNC:40]	0.058841	0.0553772	0.288209	-0.0113386	0.0505368	0.822515	ENSG00000085563	0.0682648
ENSG00000085644.14	ZNF213	zinc finger protein 213 [Source:HGNC Symbol;Acc:HGNC:13005]	-0.0330509	0.0224818	0.141802	0.0350859	0.0205167	0.087514	ENSG00000085644	-0.0332187
ENSG00000085662.14	AKR1B1	aldo-keto reductase family 1 member B [Source:HGNC Symbol;Acc:HGNC:381]	-0.0304736	0.0261521	0.244162	0.0139471	0.0238662	0.559074	ENSG00000085662	-0.0184856
ENSG00000085719.13	CPNE3	copine 3 [Source:HGNC Symbol;Acc:HGNC:2316]	0.0785084	0.0246799	0.00150649	0.035919	0.0225226	0.111033	ENSG00000085719	0.0748407
ENSG00000085721.13	RRN3	RRN3 homolog, RNA polymerase I transcription factor [Source:HGNC Symbol;Acc:HGNC:30346]	-0.00521449	0.027139	0.847666	-0.00492416	0.0247668	0.842438	ENSG00000085721	0.00530694
ENSG00000085733.16	CTTN	cortactin [Source:HGNC Symbol;Acc:HGNC:3338]	0.0246607	0.0664274	0.710525	0.0553437	0.0606211	0.361463	ENSG00000085733	0.0255404
ENSG00000085760.15	MTIF2	mitochondrial translational initiation factor 2 [Source:HGNC Symbol;Acc:HGNC:7441]	0.027273	0.0296899	0.358499	-0.0628304	0.0270947	0.0205738	ENSG00000085760	0.0292199
ENSG00000085788.14	DDHD2	DDHD domain containing 2 [Source:HGNC Symbol;Acc:HGNC:29106]	0.00885683	0.0314081	0.778	0.000360821	0.0286627	0.989958	ENSG00000085788	0.0197349
ENSG00000085832.17	EPS15	epidermal growth factor receptor pathway substrate 15 [Source:HGNC Symbol;Acc:HGNC:3419]	0.0540335	0.0189377	0.00440522	-0.0112566	0.0172824	0.514961	ENSG00000085832	0.0468824
ENSG00000085872.15	CHERP	calcium homeostasis endoplasmic reticulum protein [Source:HGNC Symbol;Acc:HGNC:16930]	-0.0357469	0.0193195	0.0645254	0.0315264	0.0176308	0.0740156	ENSG00000085872	-0.0285624
ENSG00000085978.22	ATG16L1	autophagy related 16 like 1 [Source:HGNC Symbol;Acc:HGNC:21498]	0.0165223	0.0239211	0.489893	0.002304	0.0218302	0.915964	ENSG00000085978	0.0170759
ENSG00000085982.14	USP40	ubiquitin specific peptidase 40 [Source:HGNC Symbol;Acc:HGNC:20069]	0.0487688	0.0371032	0.188971	0.0338355	0.0338601	0.317872	ENSG00000085982	0.0516278
ENSG00000085998.14	POMGNT1	protein O-linked mannose N-acetylglucosaminyltransferase 1 (beta 1,2-) [Source:HGNC Symbol;Acc:HGNC:19139]	-0.0096932	0.0315553	0.758761	-0.0079001	0.0287971	0.783875	ENSG00000085998	-0.00361718
ENSG00000086015.22	MAST2	microtubule associated serine/threonine kinase 2 [Source:HGNC Symbol;Acc:HGNC:19035]	0.00333235	0.0320082	0.917101	0.0226677	0.0292104	0.437899	ENSG00000086015	-0.00213782
ENSG00000086061.16	DNAJA1	DnaJ heat shock protein family (Hsp40) member A1 [Source:HGNC Symbol;Acc:HGNC:5229]	0.0678948	0.0361614	0.0606955	-0.043213	0.0330006	0.19064	ENSG00000086061	0.0657153
ENSG00000086062.13	B4GALT1	beta-1,4-galactosyltransferase 1 [Source:HGNC Symbol;Acc:HGNC:924]	-0.0305973	0.0202432	0.13094	0.0192729	0.0184738	0.297049	ENSG00000086062	-0.0436004
ENSG00000086065.14	CHMP5	charged multivesicular body protein 5 [Source:HGNC Symbol;Acc:HGNC:26942]	0.0559086	0.0413148	0.176246	-0.134594	0.0377035	0.000371961	ENSG00000086065	0.0468936
ENSG00000086102.19	NFX1	nuclear transcription factor, X-box binding 1 [Source:HGNC Symbol;Acc:HGNC:7803]	-0.025047	0.0185847	0.178012	0.00443138	0.0169602	0.793923	ENSG00000086102	-0.0155066
ENSG00000086189.11	DIMT1	DIM1 rRNA methyltransferase and ribosome maturation factor [Source:HGNC Symbol;Acc:HGNC:30217]	0.0100548	0.0296579	0.734652	-0.0197374	0.0270656	0.466001	ENSG00000086189	0.019214
ENSG00000086200.17	IPO11	importin 11 [Source:HGNC Symbol;Acc:HGNC:20628]	0.00908645	0.0450631	0.840235	0.00742242	0.0411242	0.856801	ENSG00000086200	0.0169211
ENSG00000086232.13	EIF2AK1	eukaryotic translation initiation factor 2 alpha kinase 1 [Source:HGNC Symbol;Acc:HGNC:24921]	0.138487	0.051519	0.00729006	0.0264557	0.0470158	0.57375	ENSG00000086232	0.149105
ENSG00000086300.16	SNX10	sorting nexin 10 [Source:HGNC Symbol;Acc:HGNC:14974]	0.0192524	0.0360833	0.593754	-0.074904	0.0329294	0.0231079	ENSG00000086300	0.00152653
ENSG00000086475.15	SEPHS1	selenophosphate synthetase 1 [Source:HGNC Symbol;Acc:HGNC:19685]	-0.00197621	0.0259916	0.939406	-0.0126413	0.0237197	0.594175	ENSG00000086475	0.00500832
ENSG00000086504.18	MRPL28	mitochondrial ribosomal protein L28 [Source:HGNC Symbol;Acc:HGNC:14484]	-0.0505762	0.0246272	0.0402327	-0.00705135	0.0224746	0.753769	ENSG00000086504	-0.0567648
ENSG00000086544.3	ITPKC	inositol-trisphosphate 3-kinase C [Source:HGNC Symbol;Acc:HGNC:14897]	0.0231705	0.0215976	0.283573	0.0371329	0.0197098	0.0598189	ENSG00000086544	0.0178609
ENSG00000086548.9	CEACAM6	CEA cell adhesion molecule 6 [Source:HGNC Symbol;Acc:HGNC:1818]	0.256241	0.108728	0.0186039	-0.0570824	0.0992241	0.565209	ENSG00000086548	0.238865
ENSG00000086589.12	RBM22	RNA binding motif protein 22 [Source:HGNC Symbol;Acc:HGNC:25503]	-0.00513501	0.014747	0.727748	-0.0125747	0.013458	0.350311	ENSG00000086589	-0.00708875
ENSG00000086598.11	TMED2	transmembrane p24 trafficking protein 2 [Source:HGNC Symbol;Acc:HGNC:16996]	0.0849726	0.0245723	0.000563928	-0.0311452	0.0224245	0.165133	ENSG00000086598	0.0777447
ENSG00000086619.14	ERO1B	endoplasmic reticulum oxidoreductase 1 beta [Source:HGNC Symbol;Acc:HGNC:14355]	0.0461613	0.0328822	0.160637	-0.0859332	0.0300081	0.00426355	ENSG00000086619	0.0401892
ENSG00000086666.19	ZFAND6	zinc finger AN1-type containing 6 [Source:HGNC Symbol;Acc:HGNC:30164]	0.102883	0.0273611	0.000178298	-0.000953819	0.0249695	0.969535	ENSG00000086666	0.104228
ENSG00000086712.13	TXLNG	taxilin gamma [Source:HGNC Symbol;Acc:HGNC:18578]	-0.0404607	0.0290692	0.164229	-0.0153269	0.0265283	0.563541	ENSG00000086712	-0.0294457
ENSG00000086730.17	LAT2	linker for activation of T cells family member 2 [Source:HGNC Symbol;Acc:HGNC:12749]	-0.0484231	0.0291771	0.0972617	-0.0112769	0.0266268	0.671996	ENSG00000086730	-0.0601575
ENSG00000086758.16	HUWE1	HECT, UBA and WWE domain containing E3 ubiquitin protein ligase 1 [Source:HGNC Symbol;Acc:HGNC:30892]	0.000626878	0.0240098	0.979175	0.0530066	0.0219112	0.0157106	ENSG00000086758	0.00927605
ENSG00000086848.15	ALG9	ALG9 alpha-1,2-mannosyltransferase [Source:HGNC Symbol;Acc:HGNC:15672]	0.0303477	0.0329557	0.357314	0.0387052	0.0300751	0.19837	ENSG00000086848	0.0430159
ENSG00000087008.16	ACOX3	acyl-CoA oxidase 3, pristanoyl [Source:HGNC Symbol;Acc:HGNC:121]	-0.0353782	0.0249901	0.157138	-0.000404225	0.0228058	0.985862	ENSG00000087008	-0.0338855
ENSG00000087053.20	MTMR2	myotubularin related protein 2 [Source:HGNC Symbol;Acc:HGNC:7450]	0.0538648	0.0247819	0.0299416	0.00258433	0.0226158	0.909043	ENSG00000087053	0.0558782
ENSG00000087074.8	PPP1R15A	protein phosphatase 1 regulatory subunit 15A [Source:HGNC Symbol;Acc:HGNC:14375]	-0.0301271	0.0305103	0.323635	-0.0439973	0.0278435	0.114344	ENSG00000087074	-0.0445672
ENSG00000087086.15	FTL	ferritin light chain [Source:HGNC Symbol;Acc:HGNC:3999]	0.0780582	0.0374566	0.0373834	0.0254235	0.0341826	0.457177	ENSG00000087086	0.0755563
ENSG00000087087.20	SRRT	serrate, RNA effector molecule [Source:HGNC Symbol;Acc:HGNC:24101]	-0.0350769	0.0180705	0.0524885	0.0176746	0.016491	0.284047	ENSG00000087087	-0.0282855
ENSG00000087088.20	BAX	BCL2 associated X, apoptosis regulator [Source:HGNC Symbol;Acc:HGNC:959]	-0.0207824	0.0148422	0.161716	-0.00293263	0.0135449	0.828627	ENSG00000087088	-0.0258093
ENSG00000087095.13	NLK	nemo like kinase [Source:HGNC Symbol;Acc:HGNC:29858]	0.0226993	0.0170333	0.182913	0.00516764	0.0155445	0.739616	ENSG00000087095	0.0221703
ENSG00000087111.21	PIGS	phosphatidylinositol glycan anchor biosynthesis class S [Source:HGNC Symbol;Acc:HGNC:14937]	-0.00549445	0.0159483	0.730521	0.0353268	0.0145543	0.0153668	ENSG00000087111	-0.00460691
ENSG00000087152.16	ATXN7L3	ataxin 7 like 3 [Source:HGNC Symbol;Acc:HGNC:25416]	-0.0073291	0.0152397	0.630664	0.00579551	0.0139076	0.676965	ENSG00000087152	-0.00863539
ENSG00000087157.19	PGS1	phosphatidylglycerophosphate synthase 1 [Source:HGNC Symbol;Acc:HGNC:30029]	-0.0804072	0.0326948	0.0140658	-0.0318823	0.029837	0.285496	ENSG00000087157	-0.0847273
ENSG00000087191.13	PSMC5	proteasome 26S subunit, ATPase 5 [Source:HGNC Symbol;Acc:HGNC:9552]	0.00579641	0.0175884	0.741794	0.0296369	0.0160511	0.0650886	ENSG00000087191	0.0116087
ENSG00000087206.17	UIMC1	ubiquitin interaction motif containing 1 [Source:HGNC Symbol;Acc:HGNC:30298]	-0.00984383	0.0236221	0.67696	-0.0175333	0.0215574	0.416195	ENSG00000087206	-0.014794
ENSG00000087253.13	LPCAT2	lysophosphatidylcholine acyltransferase 2 [Source:HGNC Symbol;Acc:HGNC:26032]	0.0140041	0.0386296	0.717027	-0.054762	0.035253	0.120602	ENSG00000087253	-0.00431531
ENSG00000087258.16	GNAO1	G protein subunit alpha o1 [Source:HGNC Symbol;Acc:HGNC:4389]	0.0531062	0.063923	0.406267	0.022463	0.0583356	0.70026	ENSG00000087258	0.0299627
ENSG00000087263.17	OGFOD1	2-oxoglutarate and iron dependent oxygenase domain containing 1 [Source:HGNC Symbol;Acc:HGNC:25585]	0.0240737	0.0286171	0.400392	-0.0193205	0.0261157	0.459571	ENSG00000087263	0.0315269
ENSG00000087266.17	SH3BP2	SH3 domain binding protein 2 [Source:HGNC Symbol;Acc:HGNC:10825]	-0.0304791	0.0278275	0.27362	-0.0198981	0.0253952	0.433472	ENSG00000087266	-0.0435717
ENSG00000087269.16	NOP14	NOP14 nucleolar protein [Source:HGNC Symbol;Acc:HGNC:16821]	0.0208943	0.0277688	0.45194	0.0428934	0.0253416	0.0908006	ENSG00000087269	0.0279852
ENSG00000087274.18	ADD1	adducin 1 [Source:HGNC Symbol;Acc:HGNC:243]	0.0221434	0.0242668	0.361697	0.0423252	0.0221457	0.0562251	ENSG00000087274	0.0297312
ENSG00000087301.9	TXNDC16	thioredoxin domain containing 16 [Source:HGNC Symbol;Acc:HGNC:19965]	-0.00223101	0.0470266	0.96217	0.0191825	0.0429161	0.654976	ENSG00000087301	-0.00708463
ENSG00000087302.9	RTRAF	RNA transcription, translation and transport factor [Source:HGNC Symbol;Acc:HGNC:23169]	0.0301142	0.0338553	0.373921	-0.0751567	0.0308961	0.0151439	ENSG00000087302	0.032845
ENSG00000087338.5	GMCL1	germ cell-less 1, spermatogenesis associated [Source:HGNC Symbol;Acc:HGNC:23843]	0.0103439	0.0260074	0.690903	0.0238309	0.0237342	0.315553	ENSG00000087338	-0.00120569
ENSG00000087365.16	SF3B2	splicing factor 3b subunit 2 [Source:HGNC Symbol;Acc:HGNC:10769]	-0.0100838	0.0216795	0.641926	0.0429315	0.0197845	0.0302141	ENSG00000087365	-0.0140883
ENSG00000087448.11	KLHL42	kelch like family member 42 [Source:HGNC Symbol;Acc:HGNC:29252]	0.00479872	0.0295242	0.870913	0.0390742	0.0269435	0.147268	ENSG00000087448	0.0170177
ENSG00000087460.29	GNAS	GNAS complex locus [Source:HGNC Symbol;Acc:HGNC:4392]	0.0329946	0.0314013	0.293598	0.0359991	0.0286566	0.209289	ENSG00000087460	0.0387636
ENSG00000087470.19	DNM1L	dynamin 1 like [Source:HGNC Symbol;Acc:HGNC:2973]	0.024757	0.0265814	0.35186	-0.0258715	0.024258	0.286414	ENSG00000087470	0.0300833
ENSG00000087502.18	ERGIC2	ERGIC and golgi 2 [Source:HGNC Symbol;Acc:HGNC:30208]	0.0525905	0.0353566	0.137174	-0.0919218	0.0322662	0.00446565	ENSG00000087502	0.0466394
ENSG00000087589.17	CASS4	Cas scaffold protein family member 4 [Source:HGNC Symbol;Acc:HGNC:15878]	-0.0811971	0.0317413	0.010652	-0.00941515	0.0289669	0.745216	ENSG00000087589	-0.0870236
ENSG00000087903.13	RFX2	regulatory factor X2 [Source:HGNC Symbol;Acc:HGNC:9983]	-0.0575315	0.0514029	0.263277	-0.0415799	0.0469098	0.375599	ENSG00000087903	-0.0639911
ENSG00000087995.16	METTL2A	methyltransferase 2A, methylcytidine [Source:HGNC Symbol;Acc:HGNC:25755]	0.0140631	0.032582	0.666097	0.000305465	0.0297341	0.991805	ENSG00000087995	0.0189948
ENSG00000088035.18	ALG6	ALG6 alpha-1,3-glucosyltransferase [Source:HGNC Symbol;Acc:HGNC:23157]	0.0516491	0.0286783	0.0719673	0.0133113	0.0261716	0.61112	ENSG00000088035	0.0523089
ENSG00000088038.19	CNOT3	CCR4-NOT transcription complex subunit 3 [Source:HGNC Symbol;Acc:HGNC:7879]	-0.047626	0.0241137	0.0484994	0.0236532	0.0220059	0.282663	ENSG00000088038	-0.0442281
ENSG00000088053.11	GP6	glycoprotein VI platelet [Source:HGNC Symbol;Acc:HGNC:14388]	0.00131224	0.0508129	0.979401	0.0412829	0.0463715	0.373509	ENSG00000088053	-0.000485488
ENSG00000088179.9	PTPN4	protein tyrosine phosphatase non-receptor type 4 [Source:HGNC Symbol;Acc:HGNC:9656]	0.108095	0.0299935	0.000326807	0.00447667	0.0273718	0.870114	ENSG00000088179	0.117753
ENSG00000088205.13	DDX18	DEAD-box helicase 18 [Source:HGNC Symbol;Acc:HGNC:2741]	0.0106449	0.0250308	0.670717	-0.0252999	0.0228429	0.268283	ENSG00000088205	0.0192061
ENSG00000088247.18	KHSRP	KH-type splicing regulatory protein [Source:HGNC Symbol;Acc:HGNC:6316]	0.0114239	0.0203294	0.574265	0.0542608	0.0185525	0.00351517	ENSG00000088247	0.0152832
ENSG00000088298.13	EDEM2	ER degradation enhancing alpha-mannosidase like protein 2 [Source:HGNC Symbol;Acc:HGNC:15877]	-0.00215044	0.0184556	0.907261	0.00477396	0.0168424	0.776884	ENSG00000088298	-0.00910552
ENSG00000088387.20	DOCK9	dedicator of cytokinesis 9 [Source:HGNC Symbol;Acc:HGNC:14132]	0.0048737	0.0379989	0.897966	0.0387195	0.0346775	0.264415	ENSG00000088387	0.0342134
ENSG00000088448.14	ANKRD10	ankyrin repeat domain 10 [Source:HGNC Symbol;Acc:HGNC:20265]	0.0145632	0.0231201	0.52889	0.0157471	0.0210992	0.455616	ENSG00000088448	0.0157689
ENSG00000088682.14	COQ9	coenzyme Q9 [Source:HGNC Symbol;Acc:HGNC:25302]	-0.0320836	0.0174138	0.0656707	0.00948955	0.0158917	0.550533	ENSG00000088682	-0.0283012
ENSG00000088766.12	CRLS1	cardiolipin synthase 1 [Source:HGNC Symbol;Acc:HGNC:16148]	0.089928	0.0371459	0.0156343	0.0401523	0.0338991	0.236474	ENSG00000088766	0.0946183
ENSG00000088808.18	PPP1R13B	protein phosphatase 1 regulatory subunit 13B [Source:HGNC Symbol;Acc:HGNC:14950]	-0.0056445	0.0333212	0.865514	0.0344994	0.0304087	0.256811	ENSG00000088808	0.00579269
ENSG00000088812.18	ATRN	attractin [Source:HGNC Symbol;Acc:HGNC:885]	-0.00766804	0.021502	0.721442	0.0418235	0.0196226	0.0332679	ENSG00000088812	-0.00589888
ENSG00000088826.18	SMOX	spermine oxidase [Source:HGNC Symbol;Acc:HGNC:15862]	0.100697	0.0737651	0.172487	0.120488	0.0673175	0.0737409	ENSG00000088826	0.120869
ENSG00000088827.13	SIGLEC1	sialic acid binding Ig like lectin 1 [Source:HGNC Symbol;Acc:HGNC:11127]	0.125442	0.103952	0.227784	0.0786576	0.0948655	0.407192	ENSG00000088827	0.105846
ENSG00000088832.18	FKBP1A	FKBP prolyl isomerase 1A [Source:HGNC Symbol;Acc:HGNC:3711]	-0.00519246	0.0291164	0.858492	0.043164	0.0265714	0.104553	ENSG00000088832	-0.012154
ENSG00000088833.18	NSFL1C	NSFL1 cofactor [Source:HGNC Symbol;Acc:HGNC:15912]	-0.0122218	0.0245295	0.618403	-0.0058379	0.0223854	0.794301	ENSG00000088833	-0.0213295
ENSG00000088854.13	DNAAF9	dynein axonemal assembly factor 9 [Source:HGNC Symbol;Acc:HGNC:17721]	-0.00386796	0.0233739	0.868594	0.00673709	0.0213309	0.752183	ENSG00000088854	-0.0129409
ENSG00000088888.18	MAVS	mitochondrial antiviral signaling protein [Source:HGNC Symbol;Acc:HGNC:29233]	-0.0339369	0.0107291	0.0016019	0.0164459	0.00979125	0.093296	ENSG00000088888	-0.0297987
ENSG00000088930.8	XRN2	5'-3' exoribonuclease 2 [Source:HGNC Symbol;Acc:HGNC:12836]	-0.00321611	0.0220676	0.884153	-0.0102728	0.0201387	0.610079	ENSG00000088930	-0.00598425
ENSG00000088970.16	KIZ	kizuna centrosomal protein [Source:HGNC Symbol;Acc:HGNC:15865]	-0.0266805	0.0240471	0.26744	-0.0222769	0.0219452	0.310263	ENSG00000088970	-0.0284377
ENSG00000088986.11	DYNLL1	dynein light chain LC8-type 1 [Source:HGNC Symbol;Acc:HGNC:15476]	0.0699522	0.0240624	0.00371761	-0.0149874	0.0219591	0.495052	ENSG00000088986	0.0646427
ENSG00000088992.18	TESC	tescalcin [Source:HGNC Symbol;Acc:HGNC:26065]	0.131209	0.0629284	0.0372843	0.0883422	0.057428	0.124247	ENSG00000088992	0.141107
ENSG00000089006.17	SNX5	sorting nexin 5 [Source:HGNC Symbol;Acc:HGNC:14969]	0.0426251	0.0191848	0.0264891	0.0101869	0.0175079	0.560782	ENSG00000089006	0.0430091
ENSG00000089009.16	RPL6	ribosomal protein L6 [Source:HGNC Symbol;Acc:HGNC:10362]	0.0985851	0.0411888	0.016848	-0.0413842	0.0375886	0.271136	ENSG00000089009	0.102094
ENSG00000089012.14	SIRPG	signal regulatory protein gamma [Source:HGNC Symbol;Acc:HGNC:15757]	-0.073317	0.0446887	0.10115	0.023262	0.0407826	0.568524	ENSG00000089012	-0.0287229
ENSG00000089022.14	MAPKAPK5	MAPK activated protein kinase 5 [Source:HGNC Symbol;Acc:HGNC:6889]	-0.029467	0.0236491	0.213013	-0.0425978	0.0215819	0.0486466	ENSG00000089022	-0.0184241
ENSG00000089041.17	P2RX7	purinergic receptor P2X 7 [Source:HGNC Symbol;Acc:HGNC:8537]	0.0552452	0.031394	0.0787179	-0.020478	0.0286499	0.474898	ENSG00000089041	0.0377814
ENSG00000089053.13	ANAPC5	anaphase promoting complex subunit 5 [Source:HGNC Symbol;Acc:HGNC:15713]	0.0204634	0.0159252	0.199061	0.00833221	0.0145332	0.56654	ENSG00000089053	0.0212345
ENSG00000089057.15	SLC23A2	solute carrier family 23 member 2 [Source:HGNC Symbol;Acc:HGNC:10973]	-0.0300326	0.0204628	0.142467	0.00894103	0.0186742	0.632179	ENSG00000089057	-0.0261598
ENSG00000089060.12	SLC8B1	solute carrier family 8 member B1 [Source:HGNC Symbol;Acc:HGNC:26175]	-0.0435642	0.0188049	0.0206982	-0.00345018	0.0171612	0.840699	ENSG00000089060	-0.0388098
ENSG00000089063.15	TMEM230	transmembrane protein 230 [Source:HGNC Symbol;Acc:HGNC:15876]	0.0587287	0.0169579	0.000553388	-0.0223156	0.0154757	0.14958	ENSG00000089063	0.0591962
ENSG00000089094.19	KDM2B	lysine demethylase 2B [Source:HGNC Symbol;Acc:HGNC:13610]	-0.0328866	0.0255031	0.197478	0.0432426	0.023274	0.0634266	ENSG00000089094	-0.025925
ENSG00000089127.15	OAS1	2'-5'-oligoadenylate synthetase 1 [Source:HGNC Symbol;Acc:HGNC:8086]	0.0845934	0.063608	0.183809	-0.00335512	0.0580482	0.953919	ENSG00000089127	0.0633936
ENSG00000089154.11	GCN1	GCN1 activator of EIF2AK4 [Source:HGNC Symbol;Acc:HGNC:4199]	0.00855438	0.032301	0.791185	0.0811251	0.0294776	0.00601452	ENSG00000089154	0.0237179
ENSG00000089157.16	RPLP0	ribosomal protein lateral stalk subunit P0 [Source:HGNC Symbol;Acc:HGNC:10371]	0.0177798	0.0352209	0.613789	-0.0248292	0.0321423	0.43999	ENSG00000089157	0.0301866
ENSG00000089159.17	PXN	paxillin [Source:HGNC Symbol;Acc:HGNC:9718]	-0.0370257	0.0288253	0.19923	0.0135425	0.0263057	0.606782	ENSG00000089159	-0.0469483
ENSG00000089169.15	RPH3A	rabphilin 3A [Source:HGNC Symbol;Acc:HGNC:17056]	0.0840342	0.0885902	0.343037	-0.153033	0.0808467	0.0586246	ENSG00000089169	0.0626051
ENSG00000089177.19	KIF16B	kinesin family member 16B [Source:HGNC Symbol;Acc:HGNC:15869]	-0.0152777	0.0423188	0.718156	0.0748365	0.0386198	0.052895	ENSG00000089177	-0.00268096
ENSG00000089220.5	PEBP1	phosphatidylethanolamine binding protein 1 [Source:HGNC Symbol;Acc:HGNC:8630]	-0.0168243	0.0284976	0.555055	0.0399804	0.0260067	0.124491	ENSG00000089220	-0.000243332
ENSG00000089234.16	BRAP	BRCA1 associated protein [Source:HGNC Symbol;Acc:HGNC:1099]	0.0283641	0.0162537	0.0812364	-0.0147859	0.014833	0.31906	ENSG00000089234	0.030955
ENSG00000089248.7	ERP29	endoplasmic reticulum protein 29 [Source:HGNC Symbol;Acc:HGNC:13799]	-0.0111279	0.0172138	0.518114	0.00339271	0.0157092	0.829049	ENSG00000089248	-0.0102208
ENSG00000089280.19	FUS	FUS RNA binding protein [Source:HGNC Symbol;Acc:HGNC:4010]	-0.0372185	0.0203366	0.0674891	-0.0111723	0.018559	0.547301	ENSG00000089280	-0.0296119
ENSG00000089289.16	IGBP1	immunoglobulin binding protein 1 [Source:HGNC Symbol;Acc:HGNC:5461]	0.0564656	0.0221836	0.0110457	-0.0191756	0.0202446	0.343737	ENSG00000089289	0.054342
ENSG00000089327.15	FXYD5	FXYD domain containing ion transport regulator 5 [Source:HGNC Symbol;Acc:HGNC:4029]	-0.0460945	0.02164	0.033378	0.0408441	0.0197485	0.0388422	ENSG00000089327	-0.0388063
ENSG00000089335.21	ZNF302	zinc finger protein 302 [Source:HGNC Symbol;Acc:HGNC:13848]	0.112301	0.0406683	0.00584693	-0.0453695	0.0371135	0.221787	ENSG00000089335	0.123963
ENSG00000089351.15	GRAMD1A	GRAM domain containing 1A [Source:HGNC Symbol;Acc:HGNC:29305]	-0.0623214	0.0257035	0.0154773	-0.0267164	0.0234568	0.254956	ENSG00000089351	-0.0630555
ENSG00000089486.17	CDIP1	cell death inducing p53 target 1 [Source:HGNC Symbol;Acc:HGNC:13234]	-0.0290863	0.0247401	0.239969	0.0478187	0.0225777	0.0343919	ENSG00000089486	-0.0276393
ENSG00000089505.18	CMTM1	CKLF like MARVEL transmembrane domain containing 1 [Source:HGNC Symbol;Acc:HGNC:19172]	-0.0457033	0.0356189	0.199708	-0.0227714	0.0325055	0.483731	ENSG00000089505	-0.0617133
ENSG00000089597.18	GANAB	glucosidase II alpha subunit [Source:HGNC Symbol;Acc:HGNC:4138]	-0.0254119	0.0190722	0.182989	0.0374325	0.0174051	0.0317104	ENSG00000089597	-0.0133481
ENSG00000089639.11	GMIP	GEM interacting protein [Source:HGNC Symbol;Acc:HGNC:24852]	-0.0557565	0.0256473	0.0299102	-0.0244429	0.0234055	0.296556	ENSG00000089639	-0.0682888
ENSG00000089682.16	RBM41	RNA binding motif protein 41 [Source:HGNC Symbol;Acc:HGNC:25617]	0.0526513	0.0309542	0.0892239	-0.00369453	0.0282486	0.895967	ENSG00000089682	0.0616403
ENSG00000089692.9	LAG3	lymphocyte activating 3 [Source:HGNC Symbol;Acc:HGNC:6476]	0.126313	0.0683015	0.0646633	-0.0235537	0.0623314	0.705591	ENSG00000089692	0.101887
ENSG00000089693.11	MLF2	myeloid leukemia factor 2 [Source:HGNC Symbol;Acc:HGNC:7126]	-0.0412071	0.0239329	0.0853786	0.00962922	0.021841	0.659383	ENSG00000089693	-0.0442112
ENSG00000089737.17	DDX24	DEAD-box helicase 24 [Source:HGNC Symbol;Acc:HGNC:13266]	-0.0553887	0.026882	0.0395808	0.0291532	0.0245323	0.234937	ENSG00000089737	-0.0407802
ENSG00000089775.12	ZBTB25	zinc finger and BTB domain containing 25 [Source:HGNC Symbol;Acc:HGNC:13112]	0.00427319	0.0225417	0.849681	0.00617572	0.0205713	0.764071	ENSG00000089775	0.0176077
ENSG00000089818.18	NECAP1	NECAP endocytosis associated 1 [Source:HGNC Symbol;Acc:HGNC:24539]	0.0185728	0.0177994	0.296957	-0.00412969	0.0162436	0.799359	ENSG00000089818	0.0161396
ENSG00000089820.16	ARHGAP4	Rho GTPase activating protein 4 [Source:HGNC Symbol;Acc:HGNC:674]	-0.0178855	0.0141401	0.206171	-0.00535026	0.0129042	0.678501	ENSG00000089820	-0.0166067
ENSG00000089902.10	RCOR1	REST corepressor 1 [Source:HGNC Symbol;Acc:HGNC:17441]	-0.0520264	0.0254929	0.0414961	0.00517019	0.0232646	0.824171	ENSG00000089902	-0.0572813
ENSG00000089916.18	GPATCH2L	G-patch domain containing 2 like [Source:HGNC Symbol;Acc:HGNC:20210]	0.00834303	0.0185712	0.653339	-0.0319196	0.0169479	0.059899	ENSG00000089916	0.00551399
ENSG00000090006.18	LTBP4	latent transforming growth factor beta binding protein 4 [Source:HGNC Symbol;Acc:HGNC:6717]	0.0204598	0.0349457	0.558343	0.0447423	0.0318912	0.160896	ENSG00000090006	0.0129909
ENSG00000090013.11	BLVRB	biliverdin reductase B [Source:HGNC Symbol;Acc:HGNC:1063]	0.168304	0.0645527	0.00924558	0.0969	0.0589103	0.100269	ENSG00000090013	0.178378
ENSG00000090020.11	SLC9A1	solute carrier family 9 member A1 [Source:HGNC Symbol;Acc:HGNC:11071]	-0.0458548	0.0274768	0.0954174	0.0050773	0.0250751	0.839574	ENSG00000090020	-0.0492026
ENSG00000090054.15	SPTLC1	serine palmitoyltransferase long chain base subunit 1 [Source:HGNC Symbol;Acc:HGNC:11277]	-0.00361628	0.0201335	0.857487	-0.048076	0.0183737	0.00899807	ENSG00000090054	-0.00754835
ENSG00000090060.19	PAPOLA	poly(A) polymerase alpha [Source:HGNC Symbol;Acc:HGNC:14981]	0.0442541	0.0174883	0.0115223	-0.0249179	0.0159597	0.118728	ENSG00000090060	0.0400204
ENSG00000090061.17	CCNK	cyclin K [Source:HGNC Symbol;Acc:HGNC:1596]	-0.0237744	0.0178241	0.182521	0.0111389	0.0162661	0.493614	ENSG00000090061	-0.0240327
ENSG00000090097.22	PCBP4	poly(rC) binding protein 4 [Source:HGNC Symbol;Acc:HGNC:8652]	0.0265635	0.0340273	0.435168	0.0159165	0.0310531	0.608359	ENSG00000090097	0.0220415
ENSG00000090238.12	YPEL3	yippee like 3 [Source:HGNC Symbol;Acc:HGNC:18327]	0.0419244	0.0380896	0.271267	0.0127002	0.0347603	0.714906	ENSG00000090238	0.0410558
ENSG00000090266.13	NDUFB2	NADH:ubiquinone oxidoreductase subunit B2 [Source:HGNC Symbol;Acc:HGNC:7697]	0.0808393	0.0319837	0.0116203	-0.0506252	0.0291881	0.0831062	ENSG00000090266	0.0723145
ENSG00000090273.14	NUDC	nuclear distribution C, dynein complex regulator [Source:HGNC Symbol;Acc:HGNC:8045]	-0.00574268	0.0229318	0.802304	0.0276438	0.0209274	0.186783	ENSG00000090273	-0.0103274
ENSG00000090316.16	MAEA	macrophage erythroblast attacher, E3 ubiquitin ligase [Source:HGNC Symbol;Acc:HGNC:13731]	-0.0565735	0.0223225	0.0113964	-0.026612	0.0203713	0.191695	ENSG00000090316	-0.0617415
ENSG00000090339.9	ICAM1	intercellular adhesion molecule 1 [Source:HGNC Symbol;Acc:HGNC:5344]	-0.00664458	0.0335405	0.842997	-0.00889955	0.0306088	0.771294	ENSG00000090339	-0.0201285
ENSG00000090372.15	STRN4	striatin 4 [Source:HGNC Symbol;Acc:HGNC:15721]	-0.0572662	0.0232567	0.0139483	0.0120792	0.0212239	0.569375	ENSG00000090372	-0.0565966
ENSG00000090376.11	IRAK3	interleukin 1 receptor associated kinase 3 [Source:HGNC Symbol;Acc:HGNC:17020]	0.0465309	0.0429849	0.279259	0.0226016	0.0392276	0.564615	ENSG00000090376	0.0189395
ENSG00000090382.7	LYZ	lysozyme [Source:HGNC Symbol;Acc:HGNC:6740]	0.0931037	0.0467341	0.046585	-0.00844735	0.0426492	0.843028	ENSG00000090382	0.0705349
ENSG00000090432.7	MUL1	mitochondrial E3 ubiquitin protein ligase 1 [Source:HGNC Symbol;Acc:HGNC:25762]	-0.0017844	0.0178031	0.92018	0.0067726	0.016247	0.676864	ENSG00000090432	-0.00263112
ENSG00000090447.12	TFAP4	transcription factor AP-4 [Source:HGNC Symbol;Acc:HGNC:11745]	-0.0728219	0.0324423	0.0249792	0.0526954	0.0296066	0.0753636	ENSG00000090447	-0.0542185
ENSG00000090470.15	PDCD7	programmed cell death 7 [Source:HGNC Symbol;Acc:HGNC:8767]	0.0331452	0.0356686	0.352952	0.0198783	0.0325509	0.541529	ENSG00000090470	0.0388199
ENSG00000090487.11	SPG21	SPG21 abhydrolase domain containing, maspardin [Source:HGNC Symbol;Acc:HGNC:20373]	-0.0115876	0.0197462	0.557435	-0.0331295	0.0180202	0.0662515	ENSG00000090487	-0.0142703
ENSG00000090520.12	DNAJB11	DnaJ heat shock protein family (Hsp40) member B11 [Source:HGNC Symbol;Acc:HGNC:14889]	0.0684837	0.027057	0.0115031	0.033572	0.024692	0.174213	ENSG00000090520	0.0586281
ENSG00000090554.13	FLT3LG	fms related receptor tyrosine kinase 3 ligand [Source:HGNC Symbol;Acc:HGNC:3766]	-0.0504779	0.0311618	0.105535	-0.00359078	0.028438	0.899543	ENSG00000090554	-0.0277117
ENSG00000090565.17	RAB11FIP3	RAB11 family interacting protein 3 [Source:HGNC Symbol;Acc:HGNC:17224]	-0.0256886	0.0306733	0.40249	0.0168729	0.0279922	0.546778	ENSG00000090565	-0.0174202
ENSG00000090581.11	GNPTG	N-acetylglucosamine-1-phosphate transferase subunit gamma [Source:HGNC Symbol;Acc:HGNC:23026]	-0.0535529	0.0174287	0.00217118	0.00161632	0.0159053	0.919075	ENSG00000090581	-0.0558637
ENSG00000090612.22	ZNF268	zinc finger protein 268 [Source:HGNC Symbol;Acc:HGNC:13061]	-0.0414572	0.0453003	0.360298	-0.0321026	0.0413407	0.437592	ENSG00000090612	-0.0286963
ENSG00000090615.15	GOLGA3	golgin A3 [Source:HGNC Symbol;Acc:HGNC:4426]	0.0071585	0.0248478	0.773327	0.0286873	0.0226759	0.206092	ENSG00000090615	0.0147511
ENSG00000090621.15	PABPC4	poly(A) binding protein cytoplasmic 4 [Source:HGNC Symbol;Acc:HGNC:8557]	0.00626036	0.0207161	0.762556	0.0219784	0.0189053	0.245253	ENSG00000090621	0.0169536
ENSG00000090661.12	CERS4	ceramide synthase 4 [Source:HGNC Symbol;Acc:HGNC:23747]	-0.0381325	0.0299004	0.202454	0.07422	0.0272869	0.00662658	ENSG00000090661	-0.0364246
ENSG00000090674.16	MCOLN1	mucolipin TRP cation channel 1 [Source:HGNC Symbol;Acc:HGNC:13356]	0.0684921	0.0455427	0.132879	0.0477571	0.0415619	0.250771	ENSG00000090674	0.0681656
ENSG00000090686.16	USP48	ubiquitin specific peptidase 48 [Source:HGNC Symbol;Acc:HGNC:18533]	0.0231756	0.0175686	0.187382	-0.00749716	0.016033	0.640152	ENSG00000090686	0.0196195
ENSG00000090776.6	EFNB1	ephrin B1 [Source:HGNC Symbol;Acc:HGNC:3226]	-0.00673207	0.0283298	0.812209	0.0671153	0.0258535	0.00955213	ENSG00000090776	-0.00380853
ENSG00000090857.14	LOC124907803	pyruvate dehydrogenase phosphatase regulatory subunit [Source:HGNC Symbol;Acc:HGNC:30264]	-0.0261452	0.0331979	0.431118	0.0538575	0.0302962	0.0757169	ENSG00000090857	-0.0216823
ENSG00000090861.17	AARS1	alanyl-tRNA synthetase 1 [Source:HGNC Symbol;Acc:HGNC:20]	-0.0309945	0.0257922	0.229727	0.0371749	0.0235378	0.114526	ENSG00000090861	-0.0148385
ENSG00000090863.12	GLG1	golgi glycoprotein 1 [Source:HGNC Symbol;Acc:HGNC:4316]	-0.0021656	0.0183472	0.906061	0.0361608	0.0167435	0.0310022	ENSG00000090863	0.00607368
ENSG00000090905.19	TNRC6A	trinucleotide repeat containing adaptor 6A [Source:HGNC Symbol;Acc:HGNC:11969]	-0.0129064	0.0256818	0.615375	0.00163427	0.023437	0.94442	ENSG00000090905	-0.00196476
ENSG00000090924.15	PLEKHG2	pleckstrin homology and RhoGEF domain containing G2 [Source:HGNC Symbol;Acc:HGNC:29515]	-0.0220699	0.0325682	0.498129	0.000283259	0.0297215	0.992398	ENSG00000090924	-0.0140096
ENSG00000090975.14	PITPNM2	phosphatidylinositol transfer protein membrane associated 2 [Source:HGNC Symbol;Acc:HGNC:21044]	-0.101934	0.0411787	0.0134516	0.0508703	0.0375793	0.176105	ENSG00000090975	-0.0817912
ENSG00000090989.18	EXOC1	exocyst complex component 1 [Source:HGNC Symbol;Acc:HGNC:30380]	0.0366696	0.0293061	0.211093	-0.0412195	0.0267445	0.123535	ENSG00000090989	0.0380549
ENSG00000091009.8	RBM27	RNA binding motif protein 27 [Source:HGNC Symbol;Acc:HGNC:29243]	-0.0726221	0.0325329	0.0257889	-0.0152552	0.0296893	0.607469	ENSG00000091009	-0.0629242
ENSG00000091039.17	OSBPL8	oxysterol binding protein like 8 [Source:HGNC Symbol;Acc:HGNC:16396]	0.0467375	0.0325719	0.151586	-0.0224381	0.0297249	0.450488	ENSG00000091039	0.0372337
ENSG00000091073.20	DTX2	deltex E3 ubiquitin ligase 2 [Source:HGNC Symbol;Acc:HGNC:15973]	-0.0671811	0.0223822	0.00274397	-0.00429965	0.0204258	0.833314	ENSG00000091073	-0.0675814
ENSG00000091106.19	NLRC4	NLR family CARD domain containing 4 [Source:HGNC Symbol;Acc:HGNC:16412]	0.00544255	0.0359888	0.879822	-0.0293279	0.0328431	0.37206	ENSG00000091106	-0.0117589
ENSG00000091136.15	LAMB1	laminin subunit beta 1 [Source:HGNC Symbol;Acc:HGNC:6486]	-0.00618383	0.0270999	0.819542	-0.0179975	0.0247312	0.46693	ENSG00000091136	-0.014248
ENSG00000091140.14	DLD	dihydrolipoamide dehydrogenase [Source:HGNC Symbol;Acc:HGNC:2898]	0.0377416	0.0338117	0.264557	-0.0733373	0.0308563	0.0176291	ENSG00000091140	0.0326036
ENSG00000091157.14	WDR7	WD repeat domain 7 [Source:HGNC Symbol;Acc:HGNC:13490]	-0.0233818	0.0243593	0.337321	0.0233385	0.0222301	0.294003	ENSG00000091157	-0.0239935
ENSG00000091164.13	TXNL1	thioredoxin like 1 [Source:HGNC Symbol;Acc:HGNC:12436]	0.056023	0.0245299	0.022561	-0.0235444	0.0223858	0.293133	ENSG00000091164	0.0542333
ENSG00000091181.20	IL5RA	interleukin 5 receptor subunit alpha [Source:HGNC Symbol;Acc:HGNC:6017]	0.056924	0.0668088	0.394367	0.0457232	0.0609692	0.453444	ENSG00000091181	0.0484631
ENSG00000091317.8	CMTM6	CKLF like MARVEL transmembrane domain containing 6 [Source:HGNC Symbol;Acc:HGNC:19177]	0.044192	0.031811	0.165039	-0.0413318	0.0290304	0.154792	ENSG00000091317	0.026391
ENSG00000091409.16	ITGA6	integrin subunit alpha 6 [Source:HGNC Symbol;Acc:HGNC:6142]	0.00262236	0.0357196	0.941488	0.0135092	0.0325974	0.678639	ENSG00000091409	0.0262475
ENSG00000091436.17	MAP3K20	mitogen-activated protein kinase kinase kinase 20 [Source:HGNC Symbol;Acc:HGNC:17797]	0.049394	0.0401717	0.219109	0.0186677	0.0366604	0.610706	ENSG00000091436	0.0317076
ENSG00000091483.8	FH	fumarate hydratase [Source:HGNC Symbol;Acc:HGNC:3700]	-0.0127134	0.0312068	0.683795	-0.0261416	0.028479	0.358852	ENSG00000091483	-0.00568839
ENSG00000091490.11	SEL1L3	SEL1L family member 3 [Source:HGNC Symbol;Acc:HGNC:29108]	0.00914127	0.0341199	0.788812	0.043703	0.0311376	0.160724	ENSG00000091490	0.0294222
ENSG00000091527.16	CDV3	CDV3 homolog [Source:HGNC Symbol;Acc:HGNC:26928]	0.0447267	0.017932	0.0127623	0.00382199	0.0163646	0.815375	ENSG00000091527	0.0416432
ENSG00000091542.9	ALKBH5	alkB homolog 5, RNA demethylase [Source:HGNC Symbol;Acc:HGNC:25996]	0.00214108	0.0155949	0.890823	0.019178	0.0142318	0.178068	ENSG00000091542	0.000896653
ENSG00000091592.16	NLRP1	NLR family pyrin domain containing 1 [Source:HGNC Symbol;Acc:HGNC:14374]	-0.060113	0.0283023	0.033886	-0.0125166	0.0258285	0.628049	ENSG00000091592	-0.0593278
ENSG00000091640.8	SPAG7	sperm associated antigen 7 [Source:HGNC Symbol;Acc:HGNC:11216]	0.0502862	0.0250668	0.0450801	0.0168114	0.0228758	0.46255	ENSG00000091640	0.0426919
ENSG00000091831.24	ESR1	estrogen receptor 1 [Source:HGNC Symbol;Acc:HGNC:3467]	-0.0224202	0.03663	0.540611	0.00442873	0.0334282	0.894624	ENSG00000091831	-0.0159798
ENSG00000091879.14	ANGPT2	angiopoietin 2 [Source:HGNC Symbol;Acc:HGNC:485]	0.00820382	0.0315007	0.794577	0.026332	0.0287473	0.359869	ENSG00000091879	0.0150678
ENSG00000091947.10	TMEM101	transmembrane protein 101 [Source:HGNC Symbol;Acc:HGNC:28653]	-0.0120959	0.0247891	0.625676	-0.00895852	0.0226223	0.692176	ENSG00000091947	-0.014802
ENSG00000091972.18	CD200	CD200 molecule [Source:HGNC Symbol;Acc:HGNC:7203]	-0.140387	0.0820142	0.0872142	0.0461557	0.0748455	0.537568	ENSG00000091972	-0.0798774
ENSG00000092010.15	PSME1	proteasome activator subunit 1 [Source:HGNC Symbol;Acc:HGNC:9568]	0.00634924	0.0237608	0.789351	-0.0453814	0.0216839	0.03658	ENSG00000092010	-0.0100978
ENSG00000092020.11	PPP2R3C	protein phosphatase 2 regulatory subunit B''gamma [Source:HGNC Symbol;Acc:HGNC:17485]	0.0392713	0.0327707	0.23102	-0.106652	0.0299063	0.000377021	ENSG00000092020	0.0304718
ENSG00000092036.19	HAUS4	HAUS augmin like complex subunit 4 [Source:HGNC Symbol;Acc:HGNC:20163]	-0.0631948	0.0410723	0.12417	-0.022197	0.0374822	0.553832	ENSG00000092036	-0.0704419
ENSG00000092067.6	CEBPE	CCAAT enhancer binding protein epsilon [Source:HGNC Symbol;Acc:HGNC:1836]	0.0997182	0.0581861	0.0868378	0.0784627	0.0531001	0.139779	ENSG00000092067	0.102621
ENSG00000092094.11	OSGEP	O-sialoglycoprotein endopeptidase [Source:HGNC Symbol;Acc:HGNC:18028]	0.00190166	0.0210814	0.92814	-0.0045909	0.0192388	0.811437	ENSG00000092094	0.00532669
ENSG00000092098.17	RNF31	ring finger protein 31 [Source:HGNC Symbol;Acc:HGNC:16031]	-0.0292014	0.0227632	0.199809	0.0177543	0.0207735	0.392917	ENSG00000092098	-0.030758
ENSG00000092108.22	SCFD1	sec1 family domain containing 1 [Source:HGNC Symbol;Acc:HGNC:20726]	0.0434358	0.0246552	0.0783805	-0.0394216	0.0225002	0.0800302	ENSG00000092108	0.0401766
ENSG00000092140.16	G2E3	G2/M-phase specific E3 ubiquitin protein ligase [Source:HGNC Symbol;Acc:HGNC:20338]	0.091206	0.0436548	0.0369035	-0.0667411	0.039839	0.0941525	ENSG00000092140	0.0958384
ENSG00000092148.13	HECTD1	HECT domain E3 ubiquitin protein ligase 1 [Source:HGNC Symbol;Acc:HGNC:20157]	0.0347908	0.0164911	0.0351022	0.0135207	0.0150497	0.369158	ENSG00000092148	0.0377594
ENSG00000092199.18	HNRNPC	heterogeneous nuclear ribonucleoprotein C [Source:HGNC Symbol;Acc:HGNC:5035]	0.0217551	0.0158408	0.169908	-0.025488	0.0144562	0.0781449	ENSG00000092199	0.0181551
ENSG00000092200.13	RPGRIP1	RPGR interacting protein 1 [Source:HGNC Symbol;Acc:HGNC:13436]	-0.0484445	0.0538098	0.368154	-0.0294408	0.0491064	0.548937	ENSG00000092200	-0.0559623
ENSG00000092201.10	SUPT16H	SPT16 homolog, facilitates chromatin remodeling subunit [Source:HGNC Symbol;Acc:HGNC:11465]	0.00809603	0.0163726	0.621056	0.0159113	0.0149415	0.28714	ENSG00000092201	0.0165843
ENSG00000092203.15	TOX4	TOX high mobility group box family member 4 [Source:HGNC Symbol;Acc:HGNC:20161]	-0.024854	0.0220303	0.259482	0.00680942	0.0201047	0.734899	ENSG00000092203	-0.0239785
ENSG00000092330.18	TINF2	TERF1 interacting nuclear factor 2 [Source:HGNC Symbol;Acc:HGNC:11824]	-0.00451821	0.0181848	0.803822	-0.0224528	0.0165953	0.176334	ENSG00000092330	-0.00725367
ENSG00000092421.17	SEMA6A	semaphorin 6A [Source:HGNC Symbol;Acc:HGNC:10738]	0.000927633	0.0392701	0.981158	0.0607928	0.0358375	0.090091	ENSG00000092421	0.00678514
ENSG00000092439.16	TRPM7	transient receptor potential cation channel subfamily M member 7 [Source:HGNC Symbol;Acc:HGNC:17994]	0.056328	0.0248938	0.0238377	-0.0155273	0.0227179	0.49444	ENSG00000092439	0.0601174
ENSG00000092529.25	CAPN3	calpain 3 [Source:HGNC Symbol;Acc:HGNC:1480]	-0.0328435	0.0217968	0.132134	0.00866961	0.0198915	0.663032	ENSG00000092529	-0.0365835
ENSG00000092531.10	SNAP23	synaptosome associated protein 23 [Source:HGNC Symbol;Acc:HGNC:11131]	0.00249043	0.0238777	0.91695	-0.0197881	0.0217906	0.364013	ENSG00000092531	-0.00564154
ENSG00000092820.18	EZR	ezrin [Source:HGNC Symbol;Acc:HGNC:12691]	-0.00331711	0.0271138	0.902651	0.0352438	0.0247439	0.154618	ENSG00000092820	0.00188277
ENSG00000092841.19	MYL6	myosin light chain 6 [Source:HGNC Symbol;Acc:HGNC:7587]	0.101925	0.0378011	0.00711243	-0.0482424	0.034497	0.162246	ENSG00000092841	0.0989289
ENSG00000092847.13	AGO1	argonaute RISC component 1 [Source:HGNC Symbol;Acc:HGNC:3262]	-0.0442808	0.0232468	0.0570532	0.0360807	0.0212148	0.0892635	ENSG00000092847	-0.0422479
ENSG00000092871.17	RFFL	ring finger and FYVE like domain containing E3 ubiquitin protein ligase [Source:HGNC Symbol;Acc:HGNC:24821]	-0.0351093	0.0233866	0.133562	0.019493	0.0213424	0.361252	ENSG00000092871	-0.0399818
ENSG00000092929.12	UNC13D	unc-13 homolog D [Source:HGNC Symbol;Acc:HGNC:23147]	-0.0454834	0.0268259	0.0902498	0.0246838	0.0244811	0.313531	ENSG00000092929	-0.0467323
ENSG00000092931.11	MFSD11	major facilitator superfamily domain containing 11 [Source:HGNC Symbol;Acc:HGNC:25458]	0.0295477	0.0216443	0.172472	-0.0262372	0.0197524	0.18434	ENSG00000092931	0.0297675
ENSG00000092964.18	DPYSL2	dihydropyrimidinase like 2 [Source:HGNC Symbol;Acc:HGNC:3014]	0.0176469	0.0362648	0.626625	0.0789734	0.033095	0.0171812	ENSG00000092964	0.0111346
ENSG00000092978.11	GPATCH2	G-patch domain containing 2 [Source:HGNC Symbol;Acc:HGNC:25499]	0.0578872	0.0386156	0.134132	-0.048512	0.0352403	0.168901	ENSG00000092978	0.05778
ENSG00000093000.19	NUP50	nucleoporin 50 [Source:HGNC Symbol;Acc:HGNC:8065]	0.00162868	0.022241	0.941637	-0.0212822	0.0202969	0.294609	ENSG00000093000	-0.0104925
ENSG00000093010.15	COMT	catechol-O-methyltransferase [Source:HGNC Symbol;Acc:HGNC:2228]	-0.013363	0.0273693	0.625467	0.0518193	0.024977	0.0382377	ENSG00000093010	-0.0193138
ENSG00000093072.18	ADA2	adenosine deaminase 2 [Source:HGNC Symbol;Acc:HGNC:1839]	0.012853	0.0249238	0.606168	0.0356705	0.0227453	0.117095	ENSG00000093072	0.0105534
ENSG00000093100.13			-0.0665517	0.0455855	0.144581	0.0700553	0.0416009	0.0924558	ENSG00000093100	-0.0523439
ENSG00000093134.15	VNN3P	vanin 3, pseudogene [Source:HGNC Symbol;Acc:HGNC:16431]	-0.0860419	0.0511295	0.0926806	-0.0560229	0.0466604	0.230134	ENSG00000093134	-0.108597
ENSG00000093144.19	ECHDC1	ethylmalonyl-CoA decarboxylase 1 [Source:HGNC Symbol;Acc:HGNC:21489]	0.0740137	0.0309512	0.0169484	-0.0446918	0.0282458	0.113868	ENSG00000093144	0.0681302
ENSG00000093167.18	LRRFIP2	LRR binding FLII interacting protein 2 [Source:HGNC Symbol;Acc:HGNC:6703]	0.0422154	0.0245492	0.0857698	-0.0258563	0.0224034	0.24869	ENSG00000093167	0.0265754
ENSG00000093183.14	SEC22C	SEC22 homolog C, vesicle trafficking protein [Source:HGNC Symbol;Acc:HGNC:16828]	0.0231516	0.0235118	0.324989	0.012067	0.0214567	0.57396	ENSG00000093183	0.0261268
ENSG00000094631.21	HDAC6	histone deacetylase 6 [Source:HGNC Symbol;Acc:HGNC:14064]	0.0285969	0.024439	0.242189	0.034568	0.0223028	0.121431	ENSG00000094631	0.0336132
ENSG00000094841.14	UPRT	uracil phosphoribosyltransferase homolog [Source:HGNC Symbol;Acc:HGNC:28334]	-0.0133175	0.0304524	0.66196	0.0335148	0.0277907	0.228075	ENSG00000094841	-0.0052357
ENSG00000094880.11	CDC23	cell division cycle 23 [Source:HGNC Symbol;Acc:HGNC:1724]	0.00169121	0.0269866	0.950041	0.0226567	0.0246278	0.357784	ENSG00000094880	0.00862986
ENSG00000094914.14	AAAS	aladin WD repeat nucleoporin [Source:HGNC Symbol;Acc:HGNC:13666]	-0.0180565	0.0171842	0.293587	0.02282	0.0156821	0.145897	ENSG00000094914	-0.00852258
ENSG00000094916.16	CBX5	chromobox 5 [Source:HGNC Symbol;Acc:HGNC:1555]	0.019974	0.0255321	0.434196	0.0337807	0.0233004	0.14739	ENSG00000094916	0.0348233
ENSG00000094975.14	SUCO	SUN domain containing ossification factor [Source:HGNC Symbol;Acc:HGNC:1240]	0.129557	0.0355739	0.000282646	-0.0437705	0.0324645	0.177841	ENSG00000094975	0.132819
ENSG00000095002.15	MSH2	mutS homolog 2 [Source:HGNC Symbol;Acc:HGNC:7325]	0.0309229	0.0363343	0.394908	-0.0192026	0.0331584	0.562623	ENSG00000095002	0.0478661
ENSG00000095015.6	MAP3K1	mitogen-activated protein kinase kinase kinase 1 [Source:HGNC Symbol;Acc:HGNC:6848]	0.00528219	0.0184021	0.774131	0.0158909	0.0167936	0.344222	ENSG00000095015	0.00914145
ENSG00000095059.16	DHPS	deoxyhypusine synthase [Source:HGNC Symbol;Acc:HGNC:2869]	-0.0360411	0.0170139	0.0343608	0.0106431	0.0155268	0.493189	ENSG00000095059	-0.0255622
ENSG00000095139.14	ARCN1	archain 1 [Source:HGNC Symbol;Acc:HGNC:649]	-0.00552664	0.0180874	0.760001	0.0156607	0.0165064	0.342938	ENSG00000095139	-0.00413653
ENSG00000095261.14	PSMD5	proteasome 26S subunit, non-ATPase 5 [Source:HGNC Symbol;Acc:HGNC:9563]	0.0130976	0.0279619	0.639581	-0.0130589	0.0255178	0.608919	ENSG00000095261	0.0149068
ENSG00000095303.17	PTGS1	prostaglandin-endoperoxide synthase 1 [Source:HGNC Symbol;Acc:HGNC:9604]	-0.0101675	0.0533526	0.848894	0.109947	0.0486891	0.0241236	ENSG00000095303	-0.0120483
ENSG00000095319.14	NUP188	nucleoporin 188 [Source:HGNC Symbol;Acc:HGNC:17859]	-0.01958	0.0282498	0.488386	0.0322862	0.0257806	0.210698	ENSG00000095319	-0.00239095
ENSG00000095321.18	CRAT	carnitine O-acetyltransferase [Source:HGNC Symbol;Acc:HGNC:2342]	0.067899	0.0481864	0.159078	0.0943724	0.0439745	0.0320757	ENSG00000095321	0.0791757
ENSG00000095370.20	SH2D3C	SH2 domain containing 3C [Source:HGNC Symbol;Acc:HGNC:16884]	-0.0530119	0.0264806	0.0455282	0.029262	0.024166	0.226192	ENSG00000095370	-0.0520165
ENSG00000095380.11	NANS	N-acetylneuraminate synthase [Source:HGNC Symbol;Acc:HGNC:19237]	-0.00969003	0.0192004	0.613881	0.00181039	0.0175221	0.917727	ENSG00000095380	-0.00965841
ENSG00000095383.20	TBC1D2	TBC1 domain family member 2 [Source:HGNC Symbol;Acc:HGNC:18026]	-0.02456	0.02637	0.351862	0.0348054	0.0240651	0.148364	ENSG00000095383	-0.0358435
ENSG00000095397.16	WHRN	whirlin [Source:HGNC Symbol;Acc:HGNC:16361]	-0.122991	0.0608001	0.0433165	-0.00115504	0.0554857	0.983395	ENSG00000095397	-0.122758
ENSG00000095485.18	CWF19L1	CWF19 like cell cycle control factor 1 [Source:HGNC Symbol;Acc:HGNC:25613]	-0.0095344	0.0198883	0.631747	0.0111759	0.0181499	0.53818	ENSG00000095485	-0.0106402
ENSG00000095564.14	BTAF1	B-TFIID TATA-box binding protein associated factor 1 [Source:HGNC Symbol;Acc:HGNC:17307]	-0.0215727	0.0203796	0.290031	-0.0279678	0.0185983	0.132911	ENSG00000095564	-0.0154947
ENSG00000095574.12	IKZF5	IKAROS family zinc finger 5 [Source:HGNC Symbol;Acc:HGNC:14283]	0.0337569	0.0216603	0.119398	-0.0341118	0.0197671	0.0846717	ENSG00000095574	0.0339774
ENSG00000095585.17	BLNK	B cell linker [Source:HGNC Symbol;Acc:HGNC:14211]	-0.0698295	0.0587708	0.235013	0.0470886	0.0536338	0.380146	ENSG00000095585	-0.031853
ENSG00000095787.24	WAC	WW domain containing adaptor with coiled-coil [Source:HGNC Symbol;Acc:HGNC:17327]	-0.008442	0.0159489	0.596689	-0.0130807	0.0145548	0.368989	ENSG00000095787	-0.00821404
ENSG00000095906.17	NUBP2	NUBP iron-sulfur cluster assembly factor 2, cytosolic [Source:HGNC Symbol;Acc:HGNC:8042]	-0.0366189	0.018083	0.043093	0.0186883	0.0165024	0.257678	ENSG00000095906	-0.0349956
ENSG00000095932.7	SMIM24	small integral membrane protein 24 [Source:HGNC Symbol;Acc:HGNC:37244]	0.331516	0.0974069	0.000688367	0.088556	0.0888928	0.319357	ENSG00000095932	0.36162
ENSG00000095951.17	HIVEP1	HIVEP zinc finger 1 [Source:HGNC Symbol;Acc:HGNC:4920]	-0.0132676	0.0207205	0.522095	-0.0272687	0.0189093	0.149552	ENSG00000095951	-0.0080098
ENSG00000096060.15	FKBP5	FKBP prolyl isomerase 5 [Source:HGNC Symbol;Acc:HGNC:3721]	0.0285268	0.044006	0.516954	0.0694335	0.0401595	0.0840872	ENSG00000096060	0.0152376
ENSG00000096063.16	SRPK1	SRSF protein kinase 1 [Source:HGNC Symbol;Acc:HGNC:11305]	-0.0108993	0.0385335	0.777341	-0.064753	0.0351654	0.0658222	ENSG00000096063	-0.0297645
ENSG00000096070.19	BRPF3	bromodomain and PHD finger containing 3 [Source:HGNC Symbol;Acc:HGNC:14256]	-0.0365102	0.0191207	0.0564506	0.0155332	0.0174494	0.37355	ENSG00000096070	-0.0342083
ENSG00000096080.12	MRPS18A	mitochondrial ribosomal protein S18A [Source:HGNC Symbol;Acc:HGNC:14515]	0.0281841	0.0213687	0.18745	-0.0123484	0.0195009	0.526716	ENSG00000096080	0.0291916
ENSG00000096093.16	EFHC1	EF-hand domain containing 1 [Source:HGNC Symbol;Acc:HGNC:16406]	-0.0286992	0.0311681	0.357353	-0.0315145	0.0284437	0.26811	ENSG00000096093	-0.029286
ENSG00000096384.20	HSP90AB1	heat shock protein 90 alpha family class B member 1 [Source:HGNC Symbol;Acc:HGNC:5258]	-0.00962747	0.0270126	0.721601	0.0280945	0.0246515	0.254662	ENSG00000096384	0.0092848
ENSG00000096401.8	CDC5L	cell division cycle 5 like [Source:HGNC Symbol;Acc:HGNC:1743]	0.0423575	0.0212894	0.0468708	-0.0226857	0.0194286	0.243191	ENSG00000096401	0.0398949
ENSG00000096433.11	ITPR3	inositol 1,4,5-trisphosphate receptor type 3 [Source:HGNC Symbol;Acc:HGNC:6182]	-0.0109795	0.0313475	0.726214	0.00848021	0.0286075	0.766953	ENSG00000096433	0.000218825
ENSG00000096654.16	ZNF184	zinc finger protein 184 [Source:HGNC Symbol;Acc:HGNC:12975]	0.100812	0.0403553	0.0126243	-0.0650415	0.0368279	0.0776452	ENSG00000096654	0.100367
ENSG00000096696.15	DSP	desmoplakin [Source:HGNC Symbol;Acc:HGNC:3052]	-0.165554	0.154342	0.283654	0.171035	0.140851	0.224883	ENSG00000096696	-0.106117
ENSG00000096717.12	SIRT1	sirtuin 1 [Source:HGNC Symbol;Acc:HGNC:14929]	0.0237932	0.0254305	0.349665	-0.0425014	0.0232076	0.0673062	ENSG00000096717	0.0228547
ENSG00000096746.18	HNRNPH3	heterogeneous nuclear ribonucleoprotein H3 [Source:HGNC Symbol;Acc:HGNC:5043]	-0.0112258	0.0189125	0.55292	-0.00881061	0.0172594	0.609811	ENSG00000096746	-0.0144682
ENSG00000096968.14	JAK2	Janus kinase 2 [Source:HGNC Symbol;Acc:HGNC:6192]	0.0881806	0.0339306	0.00947315	-0.0309	0.0309648	0.318534	ENSG00000096968	0.067177
ENSG00000096996.16	IL12RB1	interleukin 12 receptor subunit beta 1 [Source:HGNC Symbol;Acc:HGNC:5971]	0.024599	0.0258548	0.341585	-0.0405468	0.0235949	0.0859816	ENSG00000096996	0.0103806
ENSG00000097007.19	ABL1	ABL proto-oncogene 1, non-receptor tyrosine kinase [Source:HGNC Symbol;Acc:HGNC:76]	0.0115827	0.0234499	0.621448	0.0493914	0.0214002	0.0211764	ENSG00000097007	0.0159709
ENSG00000097033.14	SH3GLB1	SH3 domain containing GRB2 like, endophilin B1 [Source:HGNC Symbol;Acc:HGNC:10833]	0.0424358	0.0287475	0.140175	-0.0539421	0.0262347	0.0399945	ENSG00000097033	0.0317533
ENSG00000099139.14	PCSK5	proprotein convertase subtilisin/kexin type 5 [Source:HGNC Symbol;Acc:HGNC:8747]	-0.0880292	0.0348554	0.0116848	0.0251795	0.0318087	0.428763	ENSG00000099139	-0.0761817
ENSG00000099203.7	TMED1	transmembrane p24 trafficking protein 1 [Source:HGNC Symbol;Acc:HGNC:17291]	-0.0117087	0.0272855	0.667918	-0.0428263	0.0249005	0.0857204	ENSG00000099203	-0.0247019
ENSG00000099204.20	ABLIM1	actin binding LIM protein 1 [Source:HGNC Symbol;Acc:HGNC:78]	-0.0590051	0.0417321	0.157661	0.00181908	0.0380844	0.961912	ENSG00000099204	-0.0150449
ENSG00000099219.14	ERMP1	endoplasmic reticulum metallopeptidase 1 [Source:HGNC Symbol;Acc:HGNC:23703]	-0.00726535	0.0200662	0.717366	-0.00264788	0.0183122	0.885055	ENSG00000099219	-0.00197758
ENSG00000099246.18	RAB18	RAB18, member RAS oncogene family [Source:HGNC Symbol;Acc:HGNC:14244]	0.073352	0.02932	0.0124952	-0.0584544	0.0267572	0.0291176	ENSG00000099246	0.069925
ENSG00000099284.15	MACROH2A2	macroH2A.2 histone [Source:HGNC Symbol;Acc:HGNC:14453]	-0.0459042	0.034468	0.183192	-0.0403532	0.0314553	0.199793	ENSG00000099284	-0.0350952
ENSG00000099290.17	WASHC2A	WASH complex subunit 2A [Source:HGNC Symbol;Acc:HGNC:23416]	0.0198633	0.0204619	0.331879	0.00524917	0.0186734	0.778681	ENSG00000099290	0.0178725
ENSG00000099308.10	MAST3	microtubule associated serine/threonine kinase 3 [Source:HGNC Symbol;Acc:HGNC:19036]	-0.0521207	0.0286229	0.0688747	0.00689868	0.026121	0.791747	ENSG00000099308	-0.058639
ENSG00000099326.9	MZF1	myeloid zinc finger 1 [Source:HGNC Symbol;Acc:HGNC:13108]	-0.0402361	0.0183065	0.0281533	0.0189205	0.0167063	0.257644	ENSG00000099326	-0.0343867
ENSG00000099330.9	OCEL1	occludin/ELL domain containing 1 [Source:HGNC Symbol;Acc:HGNC:26221]	-0.0134539	0.0279471	0.630319	0.0336238	0.0255043	0.187646	ENSG00000099330	-0.014956
ENSG00000099331.14	MYO9B	myosin IXB [Source:HGNC Symbol;Acc:HGNC:7609]	-0.0533627	0.0216329	0.0137798	0.015833	0.019742	0.422721	ENSG00000099331	-0.0575067
ENSG00000099337.5	KCNK6	potassium two pore domain channel subfamily K member 6 [Source:HGNC Symbol;Acc:HGNC:6281]	-0.0434424	0.0220898	0.0494659	0.0155859	0.020159	0.439591	ENSG00000099337	-0.0453913
ENSG00000099338.23	CATSPERG	cation channel sperm associated auxiliary subunit gamma [Source:HGNC Symbol;Acc:HGNC:25243]	-0.0153077	0.0318184	0.63054	0.0225345	0.0290372	0.437875	ENSG00000099338	-0.0146076
ENSG00000099341.12	PSMD8	proteasome 26S subunit, non-ATPase 8 [Source:HGNC Symbol;Acc:HGNC:9566]	0.00155475	0.0166904	0.925799	0.0143631	0.0152315	0.345886	ENSG00000099341	-0.00431646
ENSG00000099364.18	FBXL19	F-box and leucine rich repeat protein 19 [Source:HGNC Symbol;Acc:HGNC:25300]	-0.0109925	0.027927	0.693937	0.0297726	0.025486	0.242969	ENSG00000099364	-0.0111667
ENSG00000099381.19	SETD1A	SET domain containing 1A, histone lysine methyltransferase [Source:HGNC Symbol;Acc:HGNC:29010]	-0.0467501	0.0252502	0.0643571	0.0663074	0.0230431	0.00408191	ENSG00000099381	-0.0349731
ENSG00000099385.12	BCL7C	BAF chromatin remodeling complex subunit BCL7C [Source:HGNC Symbol;Acc:HGNC:1006]	0.0266156	0.0273988	0.331546	-0.0465975	0.0250039	0.0626313	ENSG00000099385	0.0211107
ENSG00000099622.14	CIRBP	cold inducible RNA binding protein [Source:HGNC Symbol;Acc:HGNC:1982]	-0.0146814	0.016446	0.372203	-0.011247	0.0150085	0.453783	ENSG00000099622	-0.0135517
ENSG00000099624.8	ATP5F1D	ATP synthase F1 subunit delta [Source:HGNC Symbol;Acc:HGNC:837]	-0.0321256	0.0226868	0.157032	0.0158565	0.0207038	0.443909	ENSG00000099624	-0.0326692
ENSG00000099725.14	PRKY	protein kinase Y-linked (pseudogene) [Source:HGNC Symbol;Acc:HGNC:9444]	0.980425	0.389737	0.012018	0.401435	0.355671	0.259273	ENSG00000099725	0.999729
ENSG00000099783.12	HNRNPM	heterogeneous nuclear ribonucleoprotein M [Source:HGNC Symbol;Acc:HGNC:5046]	-0.0224579	0.015048	0.135862	0.0423575	0.0137327	0.00208797	ENSG00000099783	-0.0198441
ENSG00000099785.11	MARCHF2	membrane associated ring-CH-type finger 2 [Source:HGNC Symbol;Acc:HGNC:28038]	0.121821	0.0470294	0.00970998	0.0543476	0.0429186	0.205664	ENSG00000099785	0.124358
ENSG00000099797.15	TECR	trans-2,3-enoyl-CoA reductase [Source:HGNC Symbol;Acc:HGNC:4551]	-0.0145255	0.0194607	0.455577	0.0294474	0.0177597	0.0975685	ENSG00000099797	-0.00518194
ENSG00000099800.8	TIMM13	translocase of inner mitochondrial membrane 13 [Source:HGNC Symbol;Acc:HGNC:11816]	0.00208405	0.0272837	0.939127	0.0252215	0.0248989	0.311293	ENSG00000099800	0.000427776
ENSG00000099804.9	CDC34	cell division cycle 34, ubiqiutin conjugating enzyme [Source:HGNC Symbol;Acc:HGNC:1734]	0.128346	0.0578661	0.0267509	0.055628	0.0528081	0.292379	ENSG00000099804	0.13644
ENSG00000099810.21	MTAP	methylthioadenosine phosphorylase [Source:HGNC Symbol;Acc:HGNC:7413]	0.0416	0.0335595	0.21538	0.0217749	0.0306261	0.477235	ENSG00000099810	0.0494036
ENSG00000099817.12	POLR2E	RNA polymerase II, I and III subunit E [Source:HGNC Symbol;Acc:HGNC:9192]	-0.0370025	0.0193661	0.0562933	0.0193667	0.0176733	0.273388	ENSG00000099817	-0.0370016
ENSG00000099821.14	POLRMT	RNA polymerase mitochondrial [Source:HGNC Symbol;Acc:HGNC:9200]	-0.0123897	0.0274868	0.652253	0.00500656	0.0250842	0.841837	ENSG00000099821	-0.00161621
ENSG00000099849.15	RASSF7	Ras association domain family member 7 [Source:HGNC Symbol;Acc:HGNC:1166]	-0.0258522	0.0279659	0.355463	-0.0540375	0.0255215	0.0344451	ENSG00000099849	-0.0244404
ENSG00000099860.9	GADD45B	growth arrest and DNA damage inducible beta [Source:HGNC Symbol;Acc:HGNC:4096]	-0.00299576	0.0311095	0.923301	-0.0249887	0.0283903	0.378944	ENSG00000099860	-0.0207141
ENSG00000099875.16	MKNK2	MAPK interacting serine/threonine kinase 2 [Source:HGNC Symbol;Acc:HGNC:7111]	-0.0208619	0.0243123	0.391027	0.0220855	0.0221873	0.319744	ENSG00000099875	-0.0247281
ENSG00000099889.14	ARVCF	ARVCF delta catenin family member [Source:HGNC Symbol;Acc:HGNC:728]	0.0493301	0.0483556	0.30787	0.0178872	0.0441289	0.685303	ENSG00000099889	0.0333593
ENSG00000099899.15	TRMT2A	tRNA methyltransferase 2 homolog A [Source:HGNC Symbol;Acc:HGNC:24974]	-0.0372184	0.0221995	0.0939038	0.0441282	0.0202591	0.029594	ENSG00000099899	-0.0291515
ENSG00000099901.17	RANBP1	RAN binding protein 1 [Source:HGNC Symbol;Acc:HGNC:9847]	0.0454385	0.0246354	0.0653761	0.0340491	0.0224821	0.130173	ENSG00000099901	0.0411549
ENSG00000099904.16	ZDHHC8	zinc finger DHHC-type palmitoyltransferase 8 [Source:HGNC Symbol;Acc:HGNC:18474]	-0.0295946	0.0229812	0.198083	0.020796	0.0209725	0.321609	ENSG00000099904	-0.0267248
ENSG00000099910.17	KLHL22	kelch like family member 22 [Source:HGNC Symbol;Acc:HGNC:25888]	-0.0571269	0.0190378	0.00275141	0.0162209	0.0173737	0.350682	ENSG00000099910	-0.0479564
ENSG00000099917.17	MED15	mediator complex subunit 15 [Source:HGNC Symbol;Acc:HGNC:14248]	-0.0126387	0.019784	0.52306	0.0269292	0.0180548	0.136096	ENSG00000099917	-0.0149017
ENSG00000099940.12	SNAP29	synaptosome associated protein 29 [Source:HGNC Symbol;Acc:HGNC:11133]	0.0229816	0.0167511	0.170348	-0.00489124	0.015287	0.749056	ENSG00000099940	0.0175599
ENSG00000099942.13	CRKL	CRK like proto-oncogene, adaptor protein [Source:HGNC Symbol;Acc:HGNC:2363]	-0.00643579	0.0175566	0.714005	0.0233975	0.016022	0.144472	ENSG00000099942	-0.00472154
ENSG00000099949.21	LZTR1	leucine zipper like transcription regulator 1 [Source:HGNC Symbol;Acc:HGNC:6742]	-0.0142572	0.0226653	0.529454	0.0212884	0.0206842	0.303595	ENSG00000099949	-0.0123155
ENSG00000099956.20	SMARCB1	SWI/SNF related, matrix associated, actin dependent regulator of chromatin, subfamily b, member 1 [Source:HGNC Symbol;Acc:HGNC:11103]	-0.0228594	0.0210947	0.278744	0.0334264	0.0192509	0.0827681	ENSG00000099956	-0.0168849
ENSG00000099968.18	BCL2L13	BCL2 like 13 [Source:HGNC Symbol;Acc:HGNC:17164]	0.0719379	0.0243286	0.00317051	0.0147659	0.0222021	0.506139	ENSG00000099968	0.0750348
ENSG00000099974.8	DDTL	D-dopachrome tautomerase like [Source:HGNC Symbol;Acc:HGNC:33446]	-0.00409978	0.0242846	0.865966	0.00328159	0.0221619	0.882311	ENSG00000099974	0.00584545
ENSG00000099977.15	DDT	D-dopachrome tautomerase [Source:HGNC Symbol;Acc:HGNC:2732]	0.0333655	0.0299784	0.265947	0.0114079	0.0273581	0.676766	ENSG00000099977	0.0255658
ENSG00000099985.4	OSM	oncostatin M [Source:HGNC Symbol;Acc:HGNC:8506]	-0.0397637	0.0585665	0.497306	-0.0587284	0.0534473	0.272081	ENSG00000099985	-0.0539883
ENSG00000099991.18	CABIN1	calcineurin binding protein 1 [Source:HGNC Symbol;Acc:HGNC:24187]	-0.0259445	0.02103	0.217571	0.0458826	0.0191918	0.0169745	ENSG00000099991	-0.0256165
ENSG00000099992.16	TBC1D10A	TBC1 domain family member 10A [Source:HGNC Symbol;Acc:HGNC:23609]	-0.0319547	0.0195905	0.103136	0.0229345	0.0178781	0.199813	ENSG00000099992	-0.0255753
ENSG00000099995.19	SF3A1	splicing factor 3a subunit 1 [Source:HGNC Symbol;Acc:HGNC:10765]	-0.0586153	0.0320749	0.0678911	0.0537447	0.0292713	0.0666024	ENSG00000099995	-0.0508381
ENSG00000100003.18	SEC14L2	SEC14 like lipid binding 2 [Source:HGNC Symbol;Acc:HGNC:10699]	-0.0695271	0.0356692	0.0515115	-0.0445593	0.0325514	0.1713	ENSG00000100003	-0.0533853
ENSG00000100014.20	SPECC1L	sperm antigen with calponin homology and coiled-coil domains 1 like [Source:HGNC Symbol;Acc:HGNC:29022]	-0.00771764	0.0248389	0.756079	0.00735671	0.0226678	0.745585	ENSG00000100014	-0.00252373
ENSG00000100023.20	PPIL2	peptidylprolyl isomerase like 2 [Source:HGNC Symbol;Acc:HGNC:9261]	-0.0365455	0.0151932	0.0163124	0.0217303	0.0138652	0.11733	ENSG00000100023	-0.0320493
ENSG00000100027.17	YPEL1	yippee like 1 [Source:HGNC Symbol;Acc:HGNC:12845]	0.0245093	0.0327124	0.453867	0.00979584	0.029853	0.742869	ENSG00000100027	0.0117405
ENSG00000100028.12	SNRPD3	small nuclear ribonucleoprotein D3 polypeptide [Source:HGNC Symbol;Acc:HGNC:11160]	0.0124456	0.024108	0.605783	-0.00436208	0.0220008	0.842869	ENSG00000100028	0.02059
ENSG00000100029.18	PES1	pescadillo ribosomal biogenesis factor 1 [Source:HGNC Symbol;Acc:HGNC:8848]	-0.0416884	0.0263196	0.113485	0.0816576	0.0240191	0.000697705	ENSG00000100029	-0.0250958
ENSG00000100030.15	MAPK1	mitogen-activated protein kinase 1 [Source:HGNC Symbol;Acc:HGNC:6871]	0.00975711	0.0254719	0.70175	-0.0206241	0.0232454	0.375139	ENSG00000100030	-0.00138213
ENSG00000100031.19	GGT1	gamma-glutamyltransferase 1 [Source:HGNC Symbol;Acc:HGNC:4250]	-0.00565875	0.0336333	0.866417	0.0184945	0.0306935	0.546923	ENSG00000100031	-0.0126602
ENSG00000100034.14	PPM1F	protein phosphatase, Mg2+/Mn2+ dependent 1F [Source:HGNC Symbol;Acc:HGNC:19388]	-0.0214995	0.0330229	0.515144	-0.0298748	0.0301364	0.321739	ENSG00000100034	-0.0309243
ENSG00000100038.20	TOP3B	DNA topoisomerase III beta [Source:HGNC Symbol;Acc:HGNC:11993]	0.0167679	0.0253758	0.508883	-0.00231012	0.0231577	0.920556	ENSG00000100038	0.0207584
ENSG00000100055.21	CYTH4	cytohesin 4 [Source:HGNC Symbol;Acc:HGNC:9505]	-0.0205974	0.0255506	0.420326	-0.0282016	0.0233173	0.226729	ENSG00000100055	-0.0259435
ENSG00000100056.12	ESS2	ess-2 splicing factor homolog [Source:HGNC Symbol;Acc:HGNC:16817]	-0.057461	0.0220344	0.00923072	-0.0278858	0.0201084	0.165779	ENSG00000100056	-0.0588616
ENSG00000100058.12			0.0181088	0.0291572	0.534673	0.00520326	0.0266087	0.844999	ENSG00000100058	0.0248411
ENSG00000100060.18	MFNG	MFNG O-fucosylpeptide 3-beta-N-acetylglucosaminyltransferase [Source:HGNC Symbol;Acc:HGNC:7038]	-0.00778502	0.0176428	0.65911	0.0407466	0.0161007	0.0115148	ENSG00000100060	-0.00379849
ENSG00000100068.14			-0.0364653	0.0272787	0.181562	0.0140631	0.0248943	0.572245	ENSG00000100068	-0.036222
ENSG00000100075.10	SLC25A1	solute carrier family 25 member 1 [Source:HGNC Symbol;Acc:HGNC:10979]	-0.0241213	0.0286393	0.399827	0.0603128	0.026136	0.0211951	ENSG00000100075	-0.0262498
ENSG00000100077.15	GRK3	G protein-coupled receptor kinase 3 [Source:HGNC Symbol;Acc:HGNC:290]	0.00685077	0.0246701	0.781296	0.0229384	0.0225137	0.308483	ENSG00000100077	0.00096226
ENSG00000100079.7	LGALS2	galectin 2 [Source:HGNC Symbol;Acc:HGNC:6562]	-0.0195547	0.0874888	0.823177	-0.169774	0.0798416	0.0336836	ENSG00000100079	-0.0460626
ENSG00000100083.19	GGA1	golgi associated, gamma adaptin ear containing, ARF binding protein 1 [Source:HGNC Symbol;Acc:HGNC:17842]	-0.0433355	0.0182699	0.0178577	0.00890992	0.016673	0.593173	ENSG00000100083	-0.0435378
ENSG00000100084.14	HIRA	histone cell cycle regulator [Source:HGNC Symbol;Acc:HGNC:4916]	-0.0248181	0.0196669	0.207233	0.0376071	0.0179479	0.0363579	ENSG00000100084	-0.0264105
ENSG00000100092.24	SH3BP1	SH3 domain binding protein 1 [Source:HGNC Symbol;Acc:HGNC:10824]	-0.017443	0.0230881	0.450105	0.0371886	0.02107	0.0778283	ENSG00000100092	-0.0174808
ENSG00000100097.12	LGALS1	galectin 1 [Source:HGNC Symbol;Acc:HGNC:6561]	-0.00714666	0.028528	0.802234	0.00667411	0.0260344	0.797721	ENSG00000100097	-0.0259002
ENSG00000100099.21	HPS4	HPS4 biogenesis of lysosomal organelles complex 3 subunit 2 [Source:HGNC Symbol;Acc:HGNC:15844]	-0.0177184	0.0269045	0.510305	0.0212194	0.0245528	0.387639	ENSG00000100099	-0.00430718
ENSG00000100100.13	PIK3IP1	phosphoinositide-3-kinase interacting protein 1 [Source:HGNC Symbol;Acc:HGNC:24942]	-0.0423537	0.0227768	0.0632103	0.0138631	0.020786	0.504941	ENSG00000100100	-0.0263369
ENSG00000100104.13	SRRD	SRR1 domain containing [Source:HGNC Symbol;Acc:HGNC:33910]	0.110644	0.0419167	0.00841194	0.0292086	0.0382528	0.445282	ENSG00000100104	0.125553
ENSG00000100105.18	PATZ1	POZ/BTB and AT hook containing zinc finger 1 [Source:HGNC Symbol;Acc:HGNC:13071]	-0.0385596	0.0196524	0.0499936	0.00918829	0.0179346	0.608525	ENSG00000100105	-0.0278328
ENSG00000100106.22	TRIOBP	TRIO and F-actin binding protein [Source:HGNC Symbol;Acc:HGNC:17009]	-0.0260155	0.024306	0.284695	-0.00211789	0.0221815	0.92395	ENSG00000100106	-0.0382892
ENSG00000100109.17	TFIP11	tuftelin interacting protein 11 [Source:HGNC Symbol;Acc:HGNC:17165]	0.0227271	0.0219635	0.300994	0.0257931	0.0200437	0.198408	ENSG00000100109	0.0234287
ENSG00000100124.15	ANKRD54	ankyrin repeat domain 54 [Source:HGNC Symbol;Acc:HGNC:25185]	-0.00910798	0.0217126	0.674945	0.00459338	0.0198148	0.816722	ENSG00000100124	-0.00705481
ENSG00000100129.18	EIF3L	eukaryotic translation initiation factor 3 subunit L [Source:HGNC Symbol;Acc:HGNC:18138]	-0.0208954	0.0202065	0.30131	0.000624372	0.0184403	0.972995	ENSG00000100129	-0.00919949
ENSG00000100138.15	SNU13	small nuclear ribonucleoprotein 13 [Source:HGNC Symbol;Acc:HGNC:7819]	-0.0268033	0.016535	0.105292	0.00194028	0.0150898	0.897711	ENSG00000100138	-0.0253873
ENSG00000100139.14	MICALL1	MICAL like 1 [Source:HGNC Symbol;Acc:HGNC:29804]	-0.0534324	0.0206565	0.00981128	0.00065892	0.0188509	0.972122	ENSG00000100139	-0.0503771
ENSG00000100142.16	POLR2F	RNA polymerase II, I and III subunit F [Source:HGNC Symbol;Acc:HGNC:9193]	0.00935116	0.0249384	0.707751	0.0218327	0.0227586	0.3376	ENSG00000100142	0.000110472
ENSG00000100147.14	CCDC134	coiled-coil domain containing 134 [Source:HGNC Symbol;Acc:HGNC:26185]	-0.0143038	0.0179077	0.424599	-0.00860178	0.0163424	0.598748	ENSG00000100147	-0.00749334
ENSG00000100150.20	DEPDC5	DEP domain containing 5, GATOR1 subcomplex subunit [Source:HGNC Symbol;Acc:HGNC:18423]	-0.060932	0.0230464	0.00830733	0.0347511	0.0210319	0.0987456	ENSG00000100150	-0.0569724
ENSG00000100151.16	PICK1	protein interacting with PRKCA 1 [Source:HGNC Symbol;Acc:HGNC:9394]	-0.0732916	0.0289274	0.0114203	0.0263773	0.0263989	0.317917	ENSG00000100151	-0.0736809
ENSG00000100154.14	TTC28	tetratricopeptide repeat domain 28 [Source:HGNC Symbol;Acc:HGNC:29179]	-0.139331	0.0660859	0.0352179	-0.0301543	0.0603095	0.617176	ENSG00000100154	-0.106341
ENSG00000100181.22			0.135123	0.0907707	0.13686	-0.0463767	0.0828366	0.575686	ENSG00000100181	0.145924
ENSG00000100201.23	DDX17	DEAD-box helicase 17 [Source:HGNC Symbol;Acc:HGNC:2740]	-0.0121115	0.0179586	0.500186	-0.00305575	0.0163889	0.852122	ENSG00000100201	-0.0171985
ENSG00000100207.21	TCF20	transcription factor 20 [Source:HGNC Symbol;Acc:HGNC:11631]	-0.028291	0.0150326	0.0600908	0.0143648	0.0137186	0.295274	ENSG00000100207	-0.0261255
ENSG00000100216.6	TOMM22	translocase of outer mitochondrial membrane 22 [Source:HGNC Symbol;Acc:HGNC:18002]	-0.0156082	0.0234116	0.505105	-0.025774	0.0213653	0.22793	ENSG00000100216	-0.0143122
ENSG00000100219.16	XBP1	X-box binding protein 1 [Source:HGNC Symbol;Acc:HGNC:12801]	0.0748649	0.024277	0.0020925	0.0311031	0.022155	0.160622	ENSG00000100219	0.06918
ENSG00000100220.12	RTCB	RNA 2',3'-cyclic phosphate and 5'-OH ligase [Source:HGNC Symbol;Acc:HGNC:26935]	0.0155546	0.0223799	0.487179	0.00603931	0.0204237	0.767512	ENSG00000100220	0.0186985
ENSG00000100221.11	JOSD1	Josephin domain containing 1 [Source:HGNC Symbol;Acc:HGNC:28953]	-0.00854366	0.0212759	0.688078	0.0219044	0.0194162	0.259493	ENSG00000100221	-0.00795832
ENSG00000100225.18	FBXO7	F-box protein 7 [Source:HGNC Symbol;Acc:HGNC:13586]	0.178334	0.065183	0.00631651	0.12894	0.0594855	0.0303943	ENSG00000100225	0.19289
ENSG00000100226.16	GTPBP1	GTP binding protein 1 [Source:HGNC Symbol;Acc:HGNC:4669]	-0.0132569	0.0275172	0.630063	-0.0105904	0.025112	0.673304	ENSG00000100226	-0.0201337
ENSG00000100227.18	POLDIP3	DNA polymerase delta interacting protein 3 [Source:HGNC Symbol;Acc:HGNC:23782]	-0.0177101	0.0122757	0.149377	0.019276	0.0112027	0.0855801	ENSG00000100227	-0.0161702
ENSG00000100228.14	RAB36	RAB36, member RAS oncogene family [Source:HGNC Symbol;Acc:HGNC:9775]	-0.0709661	0.053189	0.182394	-0.111609	0.0485399	0.0216646	ENSG00000100228	-0.0846776
ENSG00000100239.16	PPP6R2	protein phosphatase 6 regulatory subunit 2 [Source:HGNC Symbol;Acc:HGNC:19253]	-0.0233882	0.0157903	0.138832	0.0228754	0.0144101	0.112683	ENSG00000100239	-0.0231951
ENSG00000100241.21	SBF1	SET binding factor 1 [Source:HGNC Symbol;Acc:HGNC:10542]	-0.0418249	0.0186255	0.0249208	0.0415207	0.0169975	0.0147252	ENSG00000100241	-0.0355313
ENSG00000100242.15	SUN2	Sad1 and UNC84 domain containing 2 [Source:HGNC Symbol;Acc:HGNC:14210]	-0.0160737	0.0175093	0.358805	0.0186532	0.0159788	0.243302	ENSG00000100242	-0.00887695
ENSG00000100243.21	CYB5R3	cytochrome b5 reductase 3 [Source:HGNC Symbol;Acc:HGNC:2873]	0.0298075	0.0351174	0.396171	0.046689	0.0320479	0.14543	ENSG00000100243	0.0350755
ENSG00000100258.18	LMF2	lipase maturation factor 2 [Source:HGNC Symbol;Acc:HGNC:25096]	0.00805522	0.0156173	0.606102	0.0100389	0.0142523	0.481343	ENSG00000100258	0.00637011
ENSG00000100266.19	PACSIN2	protein kinase C and casein kinase substrate in neurons 2 [Source:HGNC Symbol;Acc:HGNC:8571]	-0.0672635	0.0306477	0.0283819	0.00613449	0.0279689	0.82643	ENSG00000100266	-0.0726793
ENSG00000100280.17	AP1B1	adaptor related protein complex 1 subunit beta 1 [Source:HGNC Symbol;Acc:HGNC:554]	-0.0165391	0.026124	0.526793	0.0648055	0.0238406	0.00666061	ENSG00000100280	-0.0102507
ENSG00000100281.14	HMGXB4	HMG-box containing 4 [Source:HGNC Symbol;Acc:HGNC:5003]	0.0175053	0.022245	0.431482	-0.00940465	0.0203006	0.643258	ENSG00000100281	0.0152652
ENSG00000100284.22	TOM1	target of myb1 membrane trafficking protein [Source:HGNC Symbol;Acc:HGNC:11982]	-0.0534359	0.0248014	0.0314035	0.0144504	0.0226336	0.523308	ENSG00000100284	-0.0599201
ENSG00000100288.20	CHKB	choline kinase beta [Source:HGNC Symbol;Acc:HGNC:1938]	-0.0289722	0.0194602	0.136816	0.0061506	0.0177593	0.729157	ENSG00000100288	-0.02874
ENSG00000100292.18	HMOX1	heme oxygenase 1 [Source:HGNC Symbol;Acc:HGNC:5013]	-0.002032	0.0335464	0.95171	0.0252976	0.0306142	0.408785	ENSG00000100292	-0.0128391
ENSG00000100296.14	THOC5	THO complex subunit 5 [Source:HGNC Symbol;Acc:HGNC:19074]	-0.0568345	0.0265979	0.0328244	-0.027754	0.0242731	0.253108	ENSG00000100296	-0.0605862
ENSG00000100297.16	MCM5	minichromosome maintenance complex component 5 [Source:HGNC Symbol;Acc:HGNC:6948]	-0.0609241	0.0244331	0.0127882	0.0136326	0.0222974	0.541059	ENSG00000100297	-0.0524022
ENSG00000100299.18	ARSA	arylsulfatase A [Source:HGNC Symbol;Acc:HGNC:713]	-0.021399	0.023936	0.371503	-0.0431662	0.0218438	0.0483777	ENSG00000100299	-0.0291552
ENSG00000100300.18	TSPO	translocator protein [Source:HGNC Symbol;Acc:HGNC:1158]	0.00568029	0.0309998	0.854645	-0.00293188	0.0282902	0.917476	ENSG00000100300	-0.0114293
ENSG00000100304.13	TTLL12	tubulin tyrosine ligase like 12 [Source:HGNC Symbol;Acc:HGNC:28974]	-0.0072333	0.0195838	0.711933	0.0273258	0.017872	0.126546	ENSG00000100304	-0.00299177
ENSG00000100307.13	CBX7	chromobox 7 [Source:HGNC Symbol;Acc:HGNC:1557]	-0.054107	0.0160964	0.000800816	-0.00779871	0.0146894	0.595586	ENSG00000100307	-0.0568452
ENSG00000100311.17	PDGFB	platelet derived growth factor subunit B [Source:HGNC Symbol;Acc:HGNC:8800]	0.104413	0.0521827	0.0456369	-0.0293933	0.0476215	0.537207	ENSG00000100311	0.11492
ENSG00000100316.16	RPL3	ribosomal protein L3 [Source:HGNC Symbol;Acc:HGNC:10332]	0.0235732	0.0342008	0.490799	-0.0336871	0.0312114	0.280671	ENSG00000100316	0.0412091
ENSG00000100319.13	ZMAT5	zinc finger matrin-type 5 [Source:HGNC Symbol;Acc:HGNC:28046]	-0.0279722	0.0210711	0.184601	-0.00284113	0.0192293	0.882566	ENSG00000100319	-0.0303676
ENSG00000100321.15	SYNGR1	synaptogyrin 1 [Source:HGNC Symbol;Acc:HGNC:11498]	-0.0100356	0.0410035	0.806694	0.0462316	0.0374195	0.216898	ENSG00000100321	-0.0224042
ENSG00000100324.14	TAB1	TGF-beta activated kinase 1 (MAP3K7) binding protein 1 [Source:HGNC Symbol;Acc:HGNC:18157]	-0.0224778	0.0226065	0.320282	0.0502704	0.0206305	0.0149723	ENSG00000100324	-0.0162806
ENSG00000100325.15	ASCC2	activating signal cointegrator 1 complex subunit 2 [Source:HGNC Symbol;Acc:HGNC:24103]	0.0999259	0.0503871	0.0475862	0.0687665	0.0459829	0.135063	ENSG00000100325	0.115819
ENSG00000100330.16	MTMR3	myotubularin related protein 3 [Source:HGNC Symbol;Acc:HGNC:7451]	-0.0348919	0.0267791	0.192851	0.00484102	0.0244384	0.843009	ENSG00000100330	-0.0426023
ENSG00000100335.15	MIEF1	mitochondrial elongation factor 1 [Source:HGNC Symbol;Acc:HGNC:25979]	-0.000349349	0.0219435	0.987301	0.0166695	0.0200254	0.405348	ENSG00000100335	0.00622403
ENSG00000100342.21	APOL1	apolipoprotein L1 [Source:HGNC Symbol;Acc:HGNC:618]	0.0348605	0.043216	0.420031	-0.0649971	0.0394386	0.0996135	ENSG00000100342	0.0160413
ENSG00000100345.22	MYH9	myosin heavy chain 9 [Source:HGNC Symbol;Acc:HGNC:7579]	-0.0451689	0.0336273	0.179465	0.06396	0.030688	0.0373618	ENSG00000100345	-0.0451209
ENSG00000100346.18	CACNA1I	calcium voltage-gated channel subunit alpha1 I [Source:HGNC Symbol;Acc:HGNC:1396]	-0.070765	0.0546649	0.195744	0.0787082	0.0498867	0.1149	ENSG00000100346	-0.0326523
ENSG00000100347.15	SAMM50	SAMM50 sorting and assembly machinery component [Source:HGNC Symbol;Acc:HGNC:24276]	0.0240617	0.0189146	0.203587	0.00426394	0.0172613	0.804935	ENSG00000100347	0.0273137
ENSG00000100348.10	TXN2	thioredoxin 2 [Source:HGNC Symbol;Acc:HGNC:17772]	0.00180611	0.019122	0.924767	-0.0260983	0.0174506	0.135044	ENSG00000100348	-0.00590036
ENSG00000100350.15	FOXRED2	FAD dependent oxidoreductase domain containing 2 [Source:HGNC Symbol;Acc:HGNC:26264]	-0.0293549	0.0579096	0.612315	0.116371	0.0528478	0.0278629	ENSG00000100350	-0.0171851
ENSG00000100351.17	GRAP2	GRB2 related adaptor protein 2 [Source:HGNC Symbol;Acc:HGNC:4563]	0.00960013	0.0314074	0.759915	0.0265516	0.0286621	0.354449	ENSG00000100351	0.0215094
ENSG00000100353.18	EIF3D	eukaryotic translation initiation factor 3 subunit D [Source:HGNC Symbol;Acc:HGNC:3278]	-0.000984444	0.0139937	0.943928	-0.00259512	0.0127706	0.839006	ENSG00000100353	0.00437855
ENSG00000100354.21	TNRC6B	trinucleotide repeat containing adaptor 6B [Source:HGNC Symbol;Acc:HGNC:29190]	-0.0430691	0.0216162	0.0465577	0.007929	0.0197268	0.687802	ENSG00000100354	-0.0443422
ENSG00000100359.21	SGSM3	small G protein signaling modulator 3 [Source:HGNC Symbol;Acc:HGNC:25228]	-0.0523589	0.0239035	0.0286929	0.0303657	0.0218141	0.164185	ENSG00000100359	-0.0436802
ENSG00000100360.15	IFT27	intraflagellar transport 27 [Source:HGNC Symbol;Acc:HGNC:18626]	0.029704	0.0276777	0.283401	-0.0296758	0.0252584	0.240283	ENSG00000100360	0.0311839
ENSG00000100364.19	KIAA0930	KIAA0930 [Source:HGNC Symbol;Acc:HGNC:1314]	-0.00260642	0.0287283	0.927725	0.0320967	0.0262172	0.221103	ENSG00000100364	-0.0200439
ENSG00000100365.16	NCF4	neutrophil cytosolic factor 4 [Source:HGNC Symbol;Acc:HGNC:7662]	-0.0471543	0.0397742	0.236045	-0.0394069	0.0362976	0.277857	ENSG00000100365	-0.0605213
ENSG00000100368.14	CSF2RB	colony stimulating factor 2 receptor subunit beta [Source:HGNC Symbol;Acc:HGNC:2436]	-0.0495996	0.0394968	0.209448	-0.0181798	0.0360445	0.614097	ENSG00000100368	-0.0556586
ENSG00000100376.12	FAM118A	family with sequence similarity 118 member A [Source:HGNC Symbol;Acc:HGNC:1313]	-0.117332	0.084364	0.164561	0.0290648	0.0769899	0.705861	ENSG00000100376	-0.113285
ENSG00000100379.17	KCTD17	potassium channel tetramerization domain containing 17 [Source:HGNC Symbol;Acc:HGNC:25705]	-0.0299069	0.0266695	0.262357	0.032743	0.0243384	0.178786	ENSG00000100379	-0.0321565
ENSG00000100380.14	ST13	ST13 Hsp70 interacting protein [Source:HGNC Symbol;Acc:HGNC:11343]	0.0660746	0.0349951	0.0592625	0.0157842	0.0319363	0.621231	ENSG00000100380	0.0758297
ENSG00000100385.14	IL2RB	interleukin 2 receptor subunit beta [Source:HGNC Symbol;Acc:HGNC:6009]	0.0606267	0.0418071	0.147288	0.0862756	0.0381529	0.0239257	ENSG00000100385	0.0625514
ENSG00000100387.9	RBX1	ring-box 1 [Source:HGNC Symbol;Acc:HGNC:9928]	0.134371	0.0336343	6.87765e-05	-0.013936	0.0306944	0.649897	ENSG00000100387	0.132791
ENSG00000100393.14	EP300	E1A binding protein p300 [Source:HGNC Symbol;Acc:HGNC:3373]	-0.0198079	0.0188518	0.293609	0.0206429	0.017204	0.230428	ENSG00000100393	-0.0231839
ENSG00000100395.15	L3MBTL2	L3MBTL histone methyl-lysine binding protein 2 [Source:HGNC Symbol;Acc:HGNC:18594]	-0.0167112	0.0211109	0.428761	0.0176114	0.0192656	0.360835	ENSG00000100395	-0.00701367
ENSG00000100401.20	RANGAP1	Ran GTPase activating protein 1 [Source:HGNC Symbol;Acc:HGNC:9854]	-0.00388396	0.0200854	0.846702	0.00533187	0.0183298	0.771191	ENSG00000100401	0.00512961
ENSG00000100403.12	ZC3H7B	zinc finger CCCH-type containing 7B [Source:HGNC Symbol;Acc:HGNC:30869]	-0.000483847	0.0189397	0.979623	0.041137	0.0172842	0.0174729	ENSG00000100403	0.00838632
ENSG00000100410.8	PHF5A	PHD finger protein 5A [Source:HGNC Symbol;Acc:HGNC:18000]	0.0942185	0.0338898	0.00552194	-0.0196892	0.0309275	0.524497	ENSG00000100410	0.0930794
ENSG00000100412.17	ACO2	aconitase 2 [Source:HGNC Symbol;Acc:HGNC:118]	-0.0164568	0.016516	0.319258	0.0376245	0.0150724	0.0126901	ENSG00000100412	-0.00987377
ENSG00000100413.17	POLR3H	RNA polymerase III subunit H [Source:HGNC Symbol;Acc:HGNC:30349]	-0.0165614	0.0252183	0.511491	0.0191352	0.023014	0.405888	ENSG00000100413	-0.00416925
ENSG00000100416.15	TRMU	tRNA mitochondrial 2-thiouridylase [Source:HGNC Symbol;Acc:HGNC:25481]	-0.0350613	0.0198229	0.077204	0.0123721	0.0180902	0.494171	ENSG00000100416	-0.0274474
ENSG00000100417.12	PMM1	phosphomannomutase 1 [Source:HGNC Symbol;Acc:HGNC:9114]	-0.00368326	0.0190855	0.847003	0.041043	0.0174173	0.018617	ENSG00000100417	-0.00531839
ENSG00000100418.8	DESI1	desumoylating isopeptidase 1 [Source:HGNC Symbol;Acc:HGNC:24577]	-9.47683e-05	0.0201763	0.996253	-0.0153338	0.0184127	0.405139	ENSG00000100418	0.000482052
ENSG00000100422.14	CERK	ceramide kinase [Source:HGNC Symbol;Acc:HGNC:19256]	-0.0127742	0.0153151	0.404403	0.00330069	0.0139764	0.81335	ENSG00000100422	-0.00757848
ENSG00000100425.18	BRD1	bromodomain containing 1 [Source:HGNC Symbol;Acc:HGNC:1102]	-0.0232175	0.0162978	0.15455	0.033715	0.0148733	0.0235859	ENSG00000100425	-0.0199318
ENSG00000100426.7	ZBED4	zinc finger BED-type containing 4 [Source:HGNC Symbol;Acc:HGNC:20721]	-0.0158653	0.0130681	0.224976	0.00292358	0.0119258	0.806386	ENSG00000100426	-0.0106341
ENSG00000100427.16	MLC1	modulator of VRAC current 1 [Source:HGNC Symbol;Acc:HGNC:17082]	0.103791	0.0517883	0.0452879	0.0727544	0.0472616	0.123982	ENSG00000100427	0.0850267
ENSG00000100429.18	HDAC10	histone deacetylase 10 [Source:HGNC Symbol;Acc:HGNC:18128]	-0.0324958	0.0211373	0.124478	0.0248317	0.0192898	0.198249	ENSG00000100429	-0.0354358
ENSG00000100439.10	ABHD4	abhydrolase domain containing 4, N-acyl phospholipase B [Source:HGNC Symbol;Acc:HGNC:20154]	-0.0380859	0.0249559	0.127253	-0.0155284	0.0227746	0.495483	ENSG00000100439	-0.041933
ENSG00000100441.10	KHNYN	KH and NYN domain containing [Source:HGNC Symbol;Acc:HGNC:20166]	-0.00313019	0.0131674	0.812138	-0.0160859	0.0120165	0.180946	ENSG00000100441	-0.006006
ENSG00000100445.18	SDR39U1	short chain dehydrogenase/reductase family 39U member 1 [Source:HGNC Symbol;Acc:HGNC:20275]	-0.0382738	0.0196041	0.0511399	0.0153924	0.0178905	0.389766	ENSG00000100445	-0.0344898
ENSG00000100450.13	GZMH	granzyme H [Source:HGNC Symbol;Acc:HGNC:4710]	0.206621	0.0909376	0.0232632	-0.0425863	0.082989	0.607941	ENSG00000100450	0.140749
ENSG00000100453.13	GZMB	granzyme B [Source:HGNC Symbol;Acc:HGNC:4709]	0.0976616	0.054224	0.0719522	0.0211083	0.0494844	0.669776	ENSG00000100453	0.0679559
ENSG00000100461.18	RBM23	RNA binding motif protein 23 [Source:HGNC Symbol;Acc:HGNC:20155]	-0.0411685	0.0270127	0.127772	-0.0337436	0.0246516	0.171322	ENSG00000100461	-0.0466654
ENSG00000100462.16	PRMT5	protein arginine methyltransferase 5 [Source:HGNC Symbol;Acc:HGNC:10894]	-0.0302227	0.0352153	0.390946	0.0111219	0.0321372	0.729349	ENSG00000100462	-0.0248836
ENSG00000100478.16	AP4S1	adaptor related protein complex 4 subunit sigma 1 [Source:HGNC Symbol;Acc:HGNC:575]	0.00142431	0.0251882	0.954916	-0.00882143	0.0229866	0.701224	ENSG00000100478	0.00852529
ENSG00000100483.14	VCPKMT	valosin containing protein lysine methyltransferase [Source:HGNC Symbol;Acc:HGNC:20352]	-0.0464002	0.0298972	0.120938	-0.141257	0.0272839	2.65472e-07	ENSG00000100483	-0.0525763
ENSG00000100485.12	SOS2	SOS Ras/Rho guanine nucleotide exchange factor 2 [Source:HGNC Symbol;Acc:HGNC:11188]	-0.00160145	0.0291514	0.956199	-0.0555474	0.0266033	0.0370182	ENSG00000100485	-0.0126333
ENSG00000100490.10	CDKL1	cyclin dependent kinase like 1 [Source:HGNC Symbol;Acc:HGNC:1781]	0.090314	0.0456948	0.0483406	-0.0221382	0.0417007	0.595602	ENSG00000100490	0.0916686
ENSG00000100503.26	NIN	ninein [Source:HGNC Symbol;Acc:HGNC:14906]	-0.0318268	0.0202415	0.116144	-0.0166403	0.0184723	0.36787	ENSG00000100503	-0.0366709
ENSG00000100504.17	PYGL	glycogen phosphorylase L [Source:HGNC Symbol;Acc:HGNC:9725]	-0.0547958	0.0440029	0.213283	-0.0401245	0.0401567	0.317908	ENSG00000100504	-0.0703088
ENSG00000100519.12	PSMC6	proteasome 26S subunit, ATPase 6 [Source:HGNC Symbol;Acc:HGNC:9553]	0.0415889	0.0303984	0.171538	-0.0466428	0.0277413	0.0929662	ENSG00000100519	0.0386045
ENSG00000100522.10	GNPNAT1	glucosamine-phosphate N-acetyltransferase 1 [Source:HGNC Symbol;Acc:HGNC:19980]	0.083855	0.0400867	0.0366711	-0.0329382	0.0365828	0.368109	ENSG00000100522	0.0932727
ENSG00000100523.16	DDHD1	DDHD domain containing 1 [Source:HGNC Symbol;Acc:HGNC:19714]	0.0542364	0.0263232	0.0395837	-0.0164047	0.0240223	0.494812	ENSG00000100523	0.0527006
ENSG00000100528.12	CNIH1	cornichon family AMPA receptor auxiliary protein 1 [Source:HGNC Symbol;Acc:HGNC:19431]	0.0101115	0.0369178	0.784217	-0.0249835	0.0336909	0.45851	ENSG00000100528	0.00947869
ENSG00000100554.12	ATP6V1D	ATPase H+ transporting V1 subunit D [Source:HGNC Symbol;Acc:HGNC:13527]	0.0500375	0.030376	0.0997754	-0.0453868	0.0277209	0.101846	ENSG00000100554	0.0484299
ENSG00000100558.9	PLEK2	pleckstrin 2 [Source:HGNC Symbol;Acc:HGNC:19238]	0.112531	0.0720013	0.11835	0.0050847	0.0657078	0.938332	ENSG00000100558	0.128539
ENSG00000100567.13	PSMA3	proteasome 20S subunit alpha 3 [Source:HGNC Symbol;Acc:HGNC:9532]	0.040476	0.0236811	0.0876806	-0.0257784	0.0216112	0.233182	ENSG00000100567	0.0368402
ENSG00000100568.11	VTI1B	vesicle transport through interaction with t-SNAREs 1B [Source:HGNC Symbol;Acc:HGNC:17793]	0.0875711	0.0302708	0.00388854	-0.0142278	0.0276249	0.606626	ENSG00000100568	0.0845934
ENSG00000100577.19	GSTZ1	glutathione S-transferase zeta 1 [Source:HGNC Symbol;Acc:HGNC:4643]	-0.0504157	0.0301422	0.0946791	0.0362186	0.0275076	0.188209	ENSG00000100577	-0.0541318
ENSG00000100578.18	KIAA0586	KIAA0586 [Source:HGNC Symbol;Acc:HGNC:19960]	0.0133	0.0245078	0.587453	-0.0139522	0.0223656	0.532866	ENSG00000100578	0.0237158
ENSG00000100580.8	TMED8	transmembrane p24 trafficking protein family member 8 [Source:HGNC Symbol;Acc:HGNC:18633]	0.011693	0.0251293	0.641794	0.00237962	0.0229328	0.917374	ENSG00000100580	0.0046923
ENSG00000100591.8	AHSA1	activator of HSP90 ATPase activity 1 [Source:HGNC Symbol;Acc:HGNC:1189]	0.0139378	0.0218215	0.523133	-0.0100251	0.0199141	0.614768	ENSG00000100591	0.0192806
ENSG00000100592.16	DAAM1	dishevelled associated activator of morphogenesis 1 [Source:HGNC Symbol;Acc:HGNC:18142]	0.0509631	0.0414939	0.21962	0.0398513	0.037867	0.292836	ENSG00000100592	0.0637676
ENSG00000100596.7	SPTLC2	serine palmitoyltransferase long chain base subunit 2 [Source:HGNC Symbol;Acc:HGNC:11278]	0.0265048	0.0283265	0.349629	-0.00175204	0.0258505	0.945976	ENSG00000100596	0.0167161
ENSG00000100599.16	RIN3	Ras and Rab interactor 3 [Source:HGNC Symbol;Acc:HGNC:18751]	-0.0344927	0.0181705	0.0579096	0.0303855	0.0165823	0.0671486	ENSG00000100599	-0.0422748
ENSG00000100601.10	ALKBH1	alkB homolog 1, histone H2A dioxygenase [Source:HGNC Symbol;Acc:HGNC:17911]	0.00250798	0.0250314	0.920208	-5.25248e-05	0.0228434	0.998166	ENSG00000100601	0.00956295
ENSG00000100603.14	SNW1	SNW domain containing 1 [Source:HGNC Symbol;Acc:HGNC:16696]	0.0130758	0.0252652	0.604878	0.00190359	0.0230569	0.934215	ENSG00000100603	0.0108063
ENSG00000100605.17	ITPK1	inositol-tetrakisphosphate 1-kinase [Source:HGNC Symbol;Acc:HGNC:6177]	-0.0571294	0.0341281	0.0944084	0.0245686	0.0311451	0.430365	ENSG00000100605	-0.0644742
ENSG00000100612.14	DHRS7	dehydrogenase/reductase 7 [Source:HGNC Symbol;Acc:HGNC:21524]	-0.0179559	0.0252253	0.47672	-0.029834	0.0230204	0.195242	ENSG00000100612	-0.0273564
ENSG00000100614.18	PPM1A	protein phosphatase, Mg2+/Mn2+ dependent 1A [Source:HGNC Symbol;Acc:HGNC:9275]	0.124969	0.0520822	0.0165777	0.0241985	0.0475299	0.610764	ENSG00000100614	0.135704
ENSG00000100628.12	ASB2	ankyrin repeat and SOCS box containing 2 [Source:HGNC Symbol;Acc:HGNC:16012]	0.0160154	0.0494987	0.746336	0.0810993	0.0451721	0.0728619	ENSG00000100628	0.00959073
ENSG00000100629.17	CEP128	centrosomal protein 128 [Source:HGNC Symbol;Acc:HGNC:20359]	0.0362604	0.0412154	0.379163	0.0398293	0.0376129	0.289855	ENSG00000100629	0.0355055
ENSG00000100632.11	ERH	ERH mRNA splicing and mitosis factor [Source:HGNC Symbol;Acc:HGNC:3447]	0.10058	0.0373329	0.00715948	-0.0578902	0.0340697	0.0895571	ENSG00000100632	0.0989495
ENSG00000100644.17	HIF1A	hypoxia inducible factor 1 subunit alpha [Source:HGNC Symbol;Acc:HGNC:4910]	-0.0351429	0.0323333	0.277311	-0.0205017	0.0295071	0.487318	ENSG00000100644	-0.0396267
ENSG00000100647.8	SUSD6	sushi domain containing 6 [Source:HGNC Symbol;Acc:HGNC:19956]	-0.0378496	0.0259117	0.144368	-0.00404173	0.0236468	0.864316	ENSG00000100647	-0.0458657
ENSG00000100650.16	SRSF5	serine and arginine rich splicing factor 5 [Source:HGNC Symbol;Acc:HGNC:10787]	-0.0205331	0.0134631	0.127498	0.000248975	0.0122863	0.983836	ENSG00000100650	-0.0131108
ENSG00000100664.11	EIF5	eukaryotic translation initiation factor 5 [Source:HGNC Symbol;Acc:HGNC:3299]	0.0172883	0.020427	0.397538	0.0020279	0.0186415	0.913393	ENSG00000100664	0.0192492
ENSG00000100697.15	DICER1	dicer 1, ribonuclease III [Source:HGNC Symbol;Acc:HGNC:17098]	-0.0188214	0.0280008	0.501607	0.00991555	0.0255533	0.698063	ENSG00000100697	-0.0163904
ENSG00000100711.14	ZFYVE21	zinc finger FYVE-type containing 21 [Source:HGNC Symbol;Acc:HGNC:20760]	-0.0179081	0.0225841	0.427969	0.0323837	0.0206101	0.116399	ENSG00000100711	-0.0186441
ENSG00000100714.17	MTHFD1	methylenetetrahydrofolate dehydrogenase, cyclohydrolase and formyltetrahydrofolate synthetase 1 [Source:HGNC Symbol;Acc:HGNC:7432]	0.0208032	0.0252473	0.410125	0.0633785	0.0230405	0.00603925	ENSG00000100714	0.0331547
ENSG00000100721.11	TCL1A	TCL1 family AKT coactivator A [Source:HGNC Symbol;Acc:HGNC:11648]	-0.216879	0.0904761	0.0166846	0.046285	0.0825678	0.5752	ENSG00000100721	-0.15537
ENSG00000100722.20	ZC3H14	zinc finger CCCH-type containing 14 [Source:HGNC Symbol;Acc:HGNC:20509]	0.0149268	0.0254269	0.557286	0.0576983	0.0232044	0.0130405	ENSG00000100722	0.0222209
ENSG00000100726.15	TELO2	telomere maintenance 2 [Source:HGNC Symbol;Acc:HGNC:29099]	0.0126852	0.0292047	0.664112	0.00582019	0.026652	0.827174	ENSG00000100726	0.0203351
ENSG00000100731.16	PCNX1	pecanex 1 [Source:HGNC Symbol;Acc:HGNC:19740]	-0.0360495	0.0241732	0.136156	-0.00442544	0.0220602	0.841041	ENSG00000100731	-0.0436816
ENSG00000100744.15	GSKIP	GSK3B interacting protein [Source:HGNC Symbol;Acc:HGNC:20343]	0.0969954	0.0391749	0.0134308	-0.0399181	0.0357507	0.264412	ENSG00000100744	0.0994623
ENSG00000100749.9	VRK1	VRK serine/threonine kinase 1 [Source:HGNC Symbol;Acc:HGNC:12718]	0.230847	0.0539128	2.00768e-05	-0.00891185	0.0492004	0.856295	ENSG00000100749	0.246817
ENSG00000100764.14	PSMC1	proteasome 26S subunit, ATPase 1 [Source:HGNC Symbol;Acc:HGNC:9547]	2.01172e-05	0.0243482	0.999341	-0.0063163	0.0222199	0.77626	ENSG00000100764	-0.00457017
ENSG00000100767.17	PAPLN	papilin, proteoglycan like sulfated glycoprotein [Source:HGNC Symbol;Acc:HGNC:19262]	-0.0358744	0.0325877	0.271188	-0.0203865	0.0297393	0.493161	ENSG00000100767	-0.0476025
ENSG00000100784.12	RPS6KA5	ribosomal protein S6 kinase A5 [Source:HGNC Symbol;Acc:HGNC:10434]	-0.0351285	0.030523	0.250017	-0.0358453	0.027855	0.198404	ENSG00000100784	-0.0373352
ENSG00000100796.18	PPP4R3A	protein phosphatase 4 regulatory subunit 3A [Source:HGNC Symbol;Acc:HGNC:20219]	0.0363964	0.0151837	0.0166851	-0.0251522	0.0138565	0.0697551	ENSG00000100796	0.0393617
ENSG00000100802.15	C14orf93	chromosome 14 open reading frame 93 [Source:HGNC Symbol;Acc:HGNC:20162]	-0.00925833	0.0298448	0.756453	-0.000899996	0.0272362	0.973645	ENSG00000100802	-0.00513662
ENSG00000100804.19	PSMB5	proteasome 20S subunit beta 5 [Source:HGNC Symbol;Acc:HGNC:9542]	0.0122136	0.0207748	0.556711	0.00380113	0.0189589	0.84113	ENSG00000100804	0.0156362
ENSG00000100811.14	YY1	YY1 transcription factor [Source:HGNC Symbol;Acc:HGNC:12856]	0.0150382	0.0136451	0.270648	0.00705729	0.0124524	0.571	ENSG00000100811	0.00970992
ENSG00000100813.15	ACIN1	apoptotic chromatin condensation inducer 1 [Source:HGNC Symbol;Acc:HGNC:17066]	-0.0277209	0.0101506	0.00641142	0.00292017	0.00926338	0.752638	ENSG00000100813	-0.0269681
ENSG00000100815.12	TRIP11	thyroid hormone receptor interactor 11 [Source:HGNC Symbol;Acc:HGNC:12305]	0.0623577	0.0373709	0.0954654	-0.0326202	0.0341044	0.339031	ENSG00000100815	0.0509833
ENSG00000100823.12	APEX1	apurinic/apyrimidinic endodeoxyribonuclease 1 [Source:HGNC Symbol;Acc:HGNC:587]	-0.00548226	0.0237496	0.817483	-0.0138474	0.0216737	0.523011	ENSG00000100823	0.00626141
ENSG00000100836.11	PABPN1	poly(A) binding protein nuclear 1 [Source:HGNC Symbol;Acc:HGNC:8565]	0.0203716	0.0166623	0.221725	-0.010678	0.0152059	0.482679	ENSG00000100836	0.0136338
ENSG00000100852.13	ARHGAP5	Rho GTPase activating protein 5 [Source:HGNC Symbol;Acc:HGNC:675]	0.0897664	0.038789	0.0208306	-0.0151527	0.0353985	0.668687	ENSG00000100852	0.106761
ENSG00000100865.15	CINP	cyclin dependent kinase 2 interacting protein [Source:HGNC Symbol;Acc:HGNC:23789]	-0.0436963	0.0253881	0.0854953	-0.0373722	0.023169	0.107013	ENSG00000100865	-0.0421164
ENSG00000100883.13	SRP54	signal recognition particle 54 [Source:HGNC Symbol;Acc:HGNC:11301]	0.00957671	0.0211826	0.65128	-0.00788399	0.0193311	0.683467	ENSG00000100883	0.0105817
ENSG00000100888.15	CHD8	chromodomain helicase DNA binding protein 8 [Source:HGNC Symbol;Acc:HGNC:20153]	-0.0304774	0.0180624	0.091809	0.0291051	0.0164836	0.0777109	ENSG00000100888	-0.0284931
ENSG00000100889.12	PCK2	phosphoenolpyruvate carboxykinase 2, mitochondrial [Source:HGNC Symbol;Acc:HGNC:8725]	0.022377	0.0287407	0.436384	0.0461639	0.0262285	0.078662	ENSG00000100889	0.0197414
ENSG00000100890.16	PRORP	protein only RNase P catalytic subunit [Source:HGNC Symbol;Acc:HGNC:19958]	-0.0327086	0.0335366	0.329611	-0.0989208	0.0306052	0.00126342	ENSG00000100890	-0.0246344
ENSG00000100897.18	DCAF11	DDB1 and CUL4 associated factor 11 [Source:HGNC Symbol;Acc:HGNC:20258]	0.0364168	0.0228734	0.111635	-0.00262837	0.0208741	0.899821	ENSG00000100897	0.0386371
ENSG00000100902.11	PSMA6	proteasome 20S subunit alpha 6 [Source:HGNC Symbol;Acc:HGNC:9535]	0.103746	0.0390804	0.00804769	-0.0427247	0.0356645	0.231178	ENSG00000100902	0.0961072
ENSG00000100906.11	NFKBIA	NFKB inhibitor alpha [Source:HGNC Symbol;Acc:HGNC:7797]	-0.0216788	0.0267086	0.417143	0.0139448	0.0243741	0.567354	ENSG00000100906	-0.0309684
ENSG00000100911.16	PSME2	proteasome activator subunit 2 [Source:HGNC Symbol;Acc:HGNC:9569]	0.044942	0.0284425	0.114359	-0.0261215	0.0259564	0.314455	ENSG00000100911	0.0314532
ENSG00000100918.13	REC8	REC8 meiotic recombination protein [Source:HGNC Symbol;Acc:HGNC:16879]	-0.0214053	0.037068	0.563741	0.00469132	0.0338279	0.889726	ENSG00000100918	-0.0300968
ENSG00000100926.15	TM9SF1	transmembrane 9 superfamily member 1 [Source:HGNC Symbol;Acc:HGNC:11864]	-0.00169077	0.020432	0.934064	0.0071756	0.0186461	0.700433	ENSG00000100926	-0.00577415
ENSG00000100934.15	SEC23A	SEC23 homolog A, COPII coat complex component [Source:HGNC Symbol;Acc:HGNC:10701]	-0.0508838	0.0227916	0.0257691	-0.0399622	0.0207995	0.0549391	ENSG00000100934	-0.0466234
ENSG00000100938.18	GMPR2	guanosine monophosphate reductase 2 [Source:HGNC Symbol;Acc:HGNC:4377]	-0.00968293	0.0217792	0.656696	-0.0310156	0.0198755	0.118918	ENSG00000100938	-0.0134923
ENSG00000100941.9	PNN	pinin, desmosome associated protein [Source:HGNC Symbol;Acc:HGNC:9162]	0.0137867	0.0314832	0.661537	-0.0673163	0.0287313	0.0193008	ENSG00000100941	0.00610278
ENSG00000100949.15	RABGGTA	Rab geranylgeranyltransferase subunit alpha [Source:HGNC Symbol;Acc:HGNC:9795]	0.000746135	0.0223896	0.973421	0.0176767	0.0204326	0.387152	ENSG00000100949	0.00027121
ENSG00000100982.12	PCIF1	phosphorylated CTD interacting factor 1 [Source:HGNC Symbol;Acc:HGNC:16200]	-0.021596	0.0140183	0.123699	0.0246801	0.012793	0.0539525	ENSG00000100982	-0.0206142
ENSG00000100983.12	GSS	glutathione synthetase [Source:HGNC Symbol;Acc:HGNC:4624]	0.00623182	0.0199623	0.75496	-0.00703216	0.0182174	0.699558	ENSG00000100983	0.0107183
ENSG00000100985.7	MMP9	matrix metallopeptidase 9 [Source:HGNC Symbol;Acc:HGNC:7176]	-0.136144	0.0774721	0.079128	-0.0349946	0.0707004	0.620715	ENSG00000100985	-0.166671
ENSG00000100991.12	TRPC4AP	transient receptor potential cation channel subfamily C member 4 associated protein [Source:HGNC Symbol;Acc:HGNC:16181]	-0.0167048	0.0145576	0.251415	-0.0104686	0.0132852	0.430865	ENSG00000100991	-0.0188901
ENSG00000100994.12	PYGB	glycogen phosphorylase B [Source:HGNC Symbol;Acc:HGNC:9723]	0.00107072	0.0231368	0.963097	0.0520487	0.0211145	0.0138435	ENSG00000100994	0.00467438
ENSG00000100997.20	ABHD12	abhydrolase domain containing 12, lysophospholipase [Source:HGNC Symbol;Acc:HGNC:15868]	0.0162856	0.0207554	0.432824	-0.0114483	0.0189412	0.545689	ENSG00000100997	0.0155691
ENSG00000101017.14	CD40	CD40 molecule [Source:HGNC Symbol;Acc:HGNC:11919]	-0.031307	0.0456214	0.492703	0.0103624	0.0416338	0.803487	ENSG00000101017	-0.0137152
ENSG00000101019.22	UQCC1	ubiquinol-cytochrome c reductase complex assembly factor 1 [Source:HGNC Symbol;Acc:HGNC:15891]	-0.00788139	0.0257055	0.7592	-0.0167109	0.0234586	0.476388	ENSG00000101019	0.00178832
ENSG00000101040.19	ZMYND8	zinc finger MYND-type containing 8 [Source:HGNC Symbol;Acc:HGNC:9397]	0.00282618	0.0185107	0.878679	0.0295274	0.0168927	0.0807404	ENSG00000101040	0.0109639
ENSG00000101057.16	MYBL2	MYB proto-oncogene like 2 [Source:HGNC Symbol;Acc:HGNC:7548]	0.123691	0.0553722	0.0256865	0.126202	0.0505322	0.0126474	ENSG00000101057	0.126644
ENSG00000101079.21	NDRG3	NDRG family member 3 [Source:HGNC Symbol;Acc:HGNC:14462]	-0.0155675	0.0199531	0.435433	0.0242591	0.0182091	0.183041	ENSG00000101079	-0.00807166
ENSG00000101082.14	SLA2	Src like adaptor 2 [Source:HGNC Symbol;Acc:HGNC:17329]	-0.00436073	0.0234229	0.852341	0.000647192	0.0213756	0.975851	ENSG00000101082	-3.91433e-05
ENSG00000101084.18	RAB5IF	RAB5 interacting factor [Source:HGNC Symbol;Acc:HGNC:15870]	0.0152788	0.028722	0.594861	-0.0360714	0.0262115	0.169037	ENSG00000101084	-0.00277511
ENSG00000101096.20	NFATC2	nuclear factor of activated T cells 2 [Source:HGNC Symbol;Acc:HGNC:7776]	0.0168871	0.0333527	0.612729	0.0539128	0.0304374	0.0767809	ENSG00000101096	0.020483
ENSG00000101104.13	PABPC1L	poly(A) binding protein cytoplasmic 1 like [Source:HGNC Symbol;Acc:HGNC:15797]	-0.0502525	0.0254011	0.0481265	-0.0316662	0.0231809	0.17219	ENSG00000101104	-0.0474957
ENSG00000101109.12	STK4	serine/threonine kinase 4 [Source:HGNC Symbol;Acc:HGNC:11408]	-0.000543279	0.0152473	0.971583	-0.0219625	0.0139146	0.114753	ENSG00000101109	-0.00369942
ENSG00000101126.18	ADNP	activity dependent neuroprotector homeobox [Source:HGNC Symbol;Acc:HGNC:15766]	-0.00351877	0.0146256	0.809916	0.00702111	0.0133472	0.598965	ENSG00000101126	0.00304267
ENSG00000101138.12	CSTF1	cleavage stimulation factor subunit 1 [Source:HGNC Symbol;Acc:HGNC:2483]	-0.0150814	0.0202016	0.455492	-0.0125353	0.0184359	0.496678	ENSG00000101138	-0.0105902
ENSG00000101146.13	RAE1	ribonucleic acid export 1 [Source:HGNC Symbol;Acc:HGNC:9828]	0.00585594	0.0138286	0.672035	0.00279073	0.0126199	0.825025	ENSG00000101146	0.00529397
ENSG00000101150.18	TPD52L2	TPD52 like 2 [Source:HGNC Symbol;Acc:HGNC:12007]	-0.0370045	0.0251429	0.141356	-0.029259	0.0229452	0.202506	ENSG00000101150	-0.049222
ENSG00000101152.11	DNAJC5	DnaJ heat shock protein family (Hsp40) member C5 [Source:HGNC Symbol;Acc:HGNC:16235]	-0.0378737	0.0192375	0.0492215	0.00141703	0.017556	0.935682	ENSG00000101152	-0.0466907
ENSG00000101158.15	NELFCD	negative elongation factor complex member C/D [Source:HGNC Symbol;Acc:HGNC:15934]	-0.0392895	0.0249191	0.115143	-0.0129606	0.022741	0.568841	ENSG00000101158	-0.0304306
ENSG00000101160.15	CTSZ	cathepsin Z [Source:HGNC Symbol;Acc:HGNC:2547]	-0.015303	0.0229532	0.505094	0.00637726	0.0209469	0.760841	ENSG00000101160	-0.0254314
ENSG00000101161.8	PRPF6	pre-mRNA processing factor 6 [Source:HGNC Symbol;Acc:HGNC:15860]	-0.0328071	0.020055	0.102143	0.0379652	0.0183021	0.038267	ENSG00000101161	-0.022919
ENSG00000101162.4	TUBB1	tubulin beta 1 class VI [Source:HGNC Symbol;Acc:HGNC:16257]	0.044997	0.062546	0.472027	0.0991221	0.057079	0.0827291	ENSG00000101162	0.0498379
ENSG00000101166.16	PRELID3B	PRELI domain containing 3B [Source:HGNC Symbol;Acc:HGNC:15892]	0.0343922	0.0257515	0.181963	-0.0458933	0.0235006	0.0510782	ENSG00000101166	0.0333449
ENSG00000101181.18	MTG2	mitochondrial ribosome associated GTPase 2 [Source:HGNC Symbol;Acc:HGNC:16239]	-0.0214393	0.0198006	0.27914	0.0118033	0.0180699	0.513756	ENSG00000101181	-0.0250082
ENSG00000101182.15	PSMA7	proteasome 20S subunit alpha 7 [Source:HGNC Symbol;Acc:HGNC:9536]	0.0143076	0.0207341	0.490299	-0.0249945	0.0189218	0.186783	ENSG00000101182	0.00361427
ENSG00000101189.7	MRGBP	MRG domain binding protein [Source:HGNC Symbol;Acc:HGNC:15866]	0.0259674	0.0225073	0.248848	0.0036845	0.0205399	0.857669	ENSG00000101189	0.0198842
ENSG00000101191.17	DIDO1	death inducer-obliterator 1 [Source:HGNC Symbol;Acc:HGNC:2680]	-0.0205897	0.00993054	0.0383592	0.00207485	0.00906253	0.81895	ENSG00000101191	-0.0161822
ENSG00000101193.8	GID8	GID complex subunit 8 homolog [Source:HGNC Symbol;Acc:HGNC:15857]	0.0201412	0.0244211	0.409687	0.0111059	0.0222865	0.618349	ENSG00000101193	0.0246807
ENSG00000101194.18	SLC17A9	solute carrier family 17 member 9 [Source:HGNC Symbol;Acc:HGNC:16192]	0.00573456	0.0405364	0.887526	0.0534151	0.0369932	0.149034	ENSG00000101194	0.0140002
ENSG00000101199.13	ARFGAP1	ADP ribosylation factor GTPase activating protein 1 [Source:HGNC Symbol;Acc:HGNC:15852]	-0.0333549	0.0176019	0.0583482	0.0232254	0.0160634	0.148489	ENSG00000101199	-0.0313417
ENSG00000101216.11	GMEB2	glucocorticoid modulatory element binding protein 2 [Source:HGNC Symbol;Acc:HGNC:4371]	-0.040165	0.0138402	0.00377773	0.0141652	0.0126304	0.262304	ENSG00000101216	-0.0378581
ENSG00000101220.18	C20orf27	chromosome 20 open reading frame 27 [Source:HGNC Symbol;Acc:HGNC:15873]	0.0618937	0.0345968	0.0738776	0.0344465	0.0315728	0.275492	ENSG00000101220	0.051224
ENSG00000101224.18	CDC25B	cell division cycle 25B [Source:HGNC Symbol;Acc:HGNC:1726]	-0.037996	0.0300156	0.205813	0.0498128	0.027392	0.0692449	ENSG00000101224	-0.0171239
ENSG00000101236.17	RNF24	ring finger protein 24 [Source:HGNC Symbol;Acc:HGNC:13779]	-0.0474155	0.0409786	0.24748	-0.0443025	0.0373968	0.236396	ENSG00000101236	-0.0611738
ENSG00000101246.20	ARFRP1	ADP ribosylation factor related protein 1 [Source:HGNC Symbol;Acc:HGNC:662]	-0.0474977	0.0198088	0.0166521	-0.00240352	0.0180774	0.89425	ENSG00000101246	-0.0404096
ENSG00000101247.18	NDUFAF5	NADH:ubiquinone oxidoreductase complex assembly factor 5 [Source:HGNC Symbol;Acc:HGNC:15899]	0.112045	0.0412237	0.0066666	0.00965515	0.0376204	0.797497	ENSG00000101247	0.107468
ENSG00000101265.16	RASSF2	Ras association domain family member 2 [Source:HGNC Symbol;Acc:HGNC:9883]	-0.0415588	0.029909	0.164948	-0.0225736	0.0272948	0.408391	ENSG00000101265	-0.05359
ENSG00000101266.19	CSNK2A1	casein kinase 2 alpha 1 [Source:HGNC Symbol;Acc:HGNC:2457]	0.00282868	0.0198629	0.886781	0.0317325	0.0181268	0.080283	ENSG00000101266	-0.0016196
ENSG00000101290.14	CDS2	CDP-diacylglycerol synthase 2 [Source:HGNC Symbol;Acc:HGNC:1801]	-0.0321983	0.0208361	0.122544	-0.019529	0.0190148	0.304618	ENSG00000101290	-0.0341716
ENSG00000101294.18	HM13	histocompatibility minor 13 [Source:HGNC Symbol;Acc:HGNC:16435]	-0.0347316	0.019073	0.0688693	0.0124547	0.0174059	0.474418	ENSG00000101294	-0.0366582
ENSG00000101298.15	SNPH	syntaphilin [Source:HGNC Symbol;Acc:HGNC:15931]	-0.0396675	0.0415969	0.340477	0.0299502	0.037961	0.43029	ENSG00000101298	-0.010506
ENSG00000101307.16	SIRPB1	signal regulatory protein beta 1 [Source:HGNC Symbol;Acc:HGNC:15928]	-0.00400001	0.0439633	0.92752	-0.00453791	0.0401205	0.909966	ENSG00000101307	-0.0116041
ENSG00000101310.17	SEC23B	SEC23 homolog B, COPII coat complex component [Source:HGNC Symbol;Acc:HGNC:10702]	0.0482588	0.0197135	0.0145132	0.0307229	0.0179904	0.0879533	ENSG00000101310	0.0478222
ENSG00000101335.10	MYL9	myosin light chain 9 [Source:HGNC Symbol;Acc:HGNC:15754]	0.060063	0.0872277	0.491228	0.071876	0.0796033	0.366754	ENSG00000101335	0.0370421
ENSG00000101336.18	HCK	HCK proto-oncogene, Src family tyrosine kinase [Source:HGNC Symbol;Acc:HGNC:4840]	-0.0432043	0.0339174	0.202988	-0.0132539	0.0309528	0.668587	ENSG00000101336	-0.0521018
ENSG00000101337.16	TM9SF4	transmembrane 9 superfamily member 4 [Source:HGNC Symbol;Acc:HGNC:30797]	-0.0357563	0.0171324	0.0371029	0.0364435	0.0156349	0.0199304	ENSG00000101337	-0.0351767
ENSG00000101342.10	TLDC2	TBC/LysM-associated domain containing 2 [Source:HGNC Symbol;Acc:HGNC:16112]	0.0105239	0.0269405	0.696138	-0.0128609	0.0245857	0.601002	ENSG00000101342	0.0124473
ENSG00000101343.15	CRNKL1	crooked neck pre-mRNA splicing factor 1 [Source:HGNC Symbol;Acc:HGNC:15762]	0.00321225	0.0216894	0.882288	-0.0348019	0.0197936	0.0789714	ENSG00000101343	0.00221813
ENSG00000101346.14	POFUT1	protein O-fucosyltransferase 1 [Source:HGNC Symbol;Acc:HGNC:14988]	-0.0311889	0.0213994	0.14526	0.0109271	0.0195289	0.575907	ENSG00000101346	-0.0258064
ENSG00000101347.11	SAMHD1	SAM and HD domain containing deoxynucleoside triphosphate triphosphohydrolase 1 [Source:HGNC Symbol;Acc:HGNC:15925]	0.0451283	0.0234432	0.0544745	0.0177093	0.0213941	0.407973	ENSG00000101347	0.0411925
ENSG00000101350.8	KIF3B	kinesin family member 3B [Source:HGNC Symbol;Acc:HGNC:6320]	0.0141188	0.0161921	0.383413	0.0198675	0.0147768	0.179049	ENSG00000101350	0.0150731
ENSG00000101361.17	NOP56	NOP56 ribonucleoprotein [Source:HGNC Symbol;Acc:HGNC:15911]	-0.0195466	0.0202792	0.335309	0.011727	0.0185066	0.526426	ENSG00000101361	-0.00951664
ENSG00000101363.13	MANBAL	mannosidase beta like [Source:HGNC Symbol;Acc:HGNC:15799]	-0.0309386	0.020667	0.134666	0.0037068	0.0188606	0.844224	ENSG00000101363	-0.0328161
ENSG00000101365.21	IDH3B	isocitrate dehydrogenase (NAD(+)) 3 non-catalytic subunit beta [Source:HGNC Symbol;Acc:HGNC:5385]	-0.0209309	0.0186146	0.261063	0.0187496	0.0169875	0.269941	ENSG00000101365	-0.0205655
ENSG00000101367.9	MAPRE1	microtubule associated protein RP/EB family member 1 [Source:HGNC Symbol;Acc:HGNC:6890]	0.00593066	0.0187715	0.752105	0.00208198	0.0171307	0.903289	ENSG00000101367	-0.00364433
ENSG00000101384.12	JAG1	jagged canonical Notch ligand 1 [Source:HGNC Symbol;Acc:HGNC:6188]	0.00112896	0.0406426	0.977844	-0.00667184	0.0370901	0.857277	ENSG00000101384	-0.00488795
ENSG00000101391.21	CDK5RAP1	CDK5 regulatory subunit associated protein 1 [Source:HGNC Symbol;Acc:HGNC:15880]	-0.0207019	0.0231746	0.371881	0.00378337	0.0211489	0.858054	ENSG00000101391	-0.0110893
ENSG00000101407.13	TTI1	TELO2 interacting protein 1 [Source:HGNC Symbol;Acc:HGNC:29029]	-0.00235976	0.0169622	0.889381	-0.0182105	0.0154796	0.23967	ENSG00000101407	0.0042613
ENSG00000101413.12	RPRD1B	regulation of nuclear pre-mRNA domain containing 1B [Source:HGNC Symbol;Acc:HGNC:16209]	0.00470732	0.0245199	0.847792	0.0581098	0.0223766	0.00952692	ENSG00000101413	0.00881328
ENSG00000101417.12	PXMP4	peroxisomal membrane protein 4 [Source:HGNC Symbol;Acc:HGNC:15920]	-0.027354	0.0319201	0.391649	-0.0405133	0.0291301	0.164563	ENSG00000101417	-0.0217601
ENSG00000101421.4	CHMP4B	charged multivesicular body protein 4B [Source:HGNC Symbol;Acc:HGNC:16171]	0.0536629	0.0288748	0.063357	0.0487221	0.0263509	0.0647174	ENSG00000101421	0.054372
ENSG00000101425.14	BPI	bactericidal permeability increasing protein [Source:HGNC Symbol;Acc:HGNC:1095]	0.187032	0.0873129	0.0323956	-0.0619292	0.0796811	0.437192	ENSG00000101425	0.171269
ENSG00000101439.9	CST3	cystatin C [Source:HGNC Symbol;Acc:HGNC:2475]	0.00472132	0.035889	0.895361	0.0199288	0.032752	0.542992	ENSG00000101439	-0.0133048
ENSG00000101442.10	ACTR5	actin related protein 5 [Source:HGNC Symbol;Acc:HGNC:14671]	0.00342129	0.0240153	0.886739	-0.00613628	0.0219161	0.779536	ENSG00000101442	0.00750653
ENSG00000101444.13	AHCY	adenosylhomocysteinase [Source:HGNC Symbol;Acc:HGNC:343]	-0.0455218	0.0229635	0.0476767	-0.00366582	0.0209563	0.861168	ENSG00000101444	-0.0423271
ENSG00000101445.10	PPP1R16B	protein phosphatase 1 regulatory subunit 16B [Source:HGNC Symbol;Acc:HGNC:15850]	0.0335948	0.0258013	0.193156	0.0164488	0.0235461	0.484955	ENSG00000101445	0.0369811
ENSG00000101452.15	DHX35	DEAH-box helicase 35 [Source:HGNC Symbol;Acc:HGNC:15861]	0.02213	0.0223236	0.321735	0.0122165	0.0203723	0.548851	ENSG00000101452	0.0289822
ENSG00000101457.13	DNTTIP1	deoxynucleotidyltransferase terminal interacting protein 1 [Source:HGNC Symbol;Acc:HGNC:16160]	-0.0418927	0.0281575	0.137078	0.00553234	0.0256963	0.829574	ENSG00000101457	-0.0530685
ENSG00000101460.13	MAP1LC3A	microtubule associated protein 1 light chain 3 alpha [Source:HGNC Symbol;Acc:HGNC:6838]	-0.132011	0.0491378	0.00732348	-0.0624493	0.0448428	0.164001	ENSG00000101460	-0.147502
ENSG00000101464.11	PIGU	phosphatidylinositol glycan anchor biosynthesis class U [Source:HGNC Symbol;Acc:HGNC:15791]	-0.035072	0.0290388	0.227386	0.00712085	0.0265006	0.788204	ENSG00000101464	-0.0178555
ENSG00000101473.17	ACOT8	acyl-CoA thioesterase 8 [Source:HGNC Symbol;Acc:HGNC:15919]	0.000903208	0.0170493	0.95776	-0.00800361	0.0155591	0.60707	ENSG00000101473	-0.00410958
ENSG00000101474.12	APMAP	adipocyte plasma membrane associated protein [Source:HGNC Symbol;Acc:HGNC:13238]	-0.0190513	0.0361932	0.598726	-0.0648642	0.0330297	0.0497914	ENSG00000101474	-0.0413229
ENSG00000101493.11	ZNF516	zinc finger protein 516 [Source:HGNC Symbol;Acc:HGNC:28990]	-0.062241	0.0372314	0.094848	0.0207948	0.033977	0.540641	ENSG00000101493	-0.0782055
ENSG00000101544.9	ADNP2	ADNP homeobox 2 [Source:HGNC Symbol;Acc:HGNC:23803]	0.00398768	0.015507	0.797106	0.00502688	0.0141516	0.722492	ENSG00000101544	0.00594212
ENSG00000101546.13	RBFA	ribosome binding factor A [Source:HGNC Symbol;Acc:HGNC:26120]	-0.0198129	0.0330951	0.549514	-0.00372971	0.0302023	0.90174	ENSG00000101546	-0.00499206
ENSG00000101557.15	USP14	ubiquitin specific peptidase 14 [Source:HGNC Symbol;Acc:HGNC:12612]	0.0493438	0.0246988	0.0459711	0.0058554	0.02254	0.795081	ENSG00000101557	0.0554423
ENSG00000101558.14	VAPA	VAMP associated protein A [Source:HGNC Symbol;Acc:HGNC:12648]	-0.0279399	0.0284006	0.325432	-0.0226469	0.0259182	0.382417	ENSG00000101558	-0.0386708
ENSG00000101574.15	METTL4	methyltransferase 4, N6-adenosine [Source:HGNC Symbol;Acc:HGNC:24726]	0.0163855	0.0389884	0.67437	0.00255197	0.0355805	0.942834	ENSG00000101574	0.0131335
ENSG00000101577.10	LPIN2	lipin 2 [Source:HGNC Symbol;Acc:HGNC:14450]	0.0170133	0.0263152	0.518072	0.0245591	0.024015	0.306685	ENSG00000101577	0.0211404
ENSG00000101596.16	SMCHD1	structural maintenance of chromosomes flexible hinge domain containing 1 [Source:HGNC Symbol;Acc:HGNC:29090]	0.0412561	0.0336337	0.220213	-0.0624497	0.0306939	0.0421199	ENSG00000101596	0.0259377
ENSG00000101608.13	MYL12A	myosin light chain 12A [Source:HGNC Symbol;Acc:HGNC:16701]	0.0264756	0.0228947	0.247755	-0.0271983	0.0208935	0.193259	ENSG00000101608	0.0221595
ENSG00000101639.18	CEP192	centrosomal protein 192 [Source:HGNC Symbol;Acc:HGNC:25515]	0.0438199	0.0224306	0.0509927	-2.05875e-05	0.02047	0.999198	ENSG00000101639	0.0510407
ENSG00000101654.18	RNMT	RNA guanine-7 methyltransferase [Source:HGNC Symbol;Acc:HGNC:10075]	0.0258807	0.0250289	0.301338	-0.00748227	0.0228412	0.74329	ENSG00000101654	0.0313592
ENSG00000101665.10	SMAD7	SMAD family member 7 [Source:HGNC Symbol;Acc:HGNC:6773]	0.0371669	0.0330699	0.261293	0.00874177	0.0301793	0.772128	ENSG00000101665	0.0220108
ENSG00000101695.9	RNF125	ring finger protein 125 [Source:HGNC Symbol;Acc:HGNC:21150]	0.0674842	0.0258647	0.00919495	-0.00402571	0.0236039	0.864605	ENSG00000101695	0.0698594
ENSG00000101745.17	ANKRD12	ankyrin repeat domain 12 [Source:HGNC Symbol;Acc:HGNC:29135]	0.037072	0.0296382	0.211255	-0.0449619	0.0270476	0.0967192	ENSG00000101745	0.0306875
ENSG00000101751.11	POLI	DNA polymerase iota [Source:HGNC Symbol;Acc:HGNC:9182]	0.0075623	0.0317818	0.811967	-0.0315474	0.0290038	0.276955	ENSG00000101751	0.00462929
ENSG00000101752.12	MIB1	MIB E3 ubiquitin protein ligase 1 [Source:HGNC Symbol;Acc:HGNC:21086]	0.0252993	0.021419	0.237782	-0.0338838	0.0195468	0.0832796	ENSG00000101752	0.0209763
ENSG00000101782.15	RIOK3	RIO kinase 3 [Source:HGNC Symbol;Acc:HGNC:11451]	0.113804	0.0467795	0.0151347	0.0376272	0.0426906	0.378289	ENSG00000101782	0.117782
ENSG00000101842.14	VSIG1	V-set and immunoglobulin domain containing 1 [Source:HGNC Symbol;Acc:HGNC:28675]	-0.158407	0.0645258	0.0142376	0.0247727	0.0588858	0.674059	ENSG00000101842	-0.112283
ENSG00000101846.8	STS	steroid sulfatase [Source:HGNC Symbol;Acc:HGNC:11425]	-0.0291601	0.0298672	0.32911	-0.0166501	0.0272566	0.54141	ENSG00000101846	-0.047965
ENSG00000101849.18	TBL1X	transducin beta like 1 X-linked [Source:HGNC Symbol;Acc:HGNC:11585]	-0.0473578	0.0269296	0.0789147	0.000912225	0.0245758	0.970397	ENSG00000101849	-0.0572041
ENSG00000101856.10	PGRMC1	progesterone receptor membrane component 1 [Source:HGNC Symbol;Acc:HGNC:16090]	0.063291	0.0395145	0.109492	0.0234773	0.0360606	0.515143	ENSG00000101856	0.0547587
ENSG00000101868.13	POLA1	DNA polymerase alpha 1, catalytic subunit [Source:HGNC Symbol;Acc:HGNC:9173]	0.0524865	0.0300268	0.0807317	0.00947925	0.0274022	0.729458	ENSG00000101868	0.0587809
ENSG00000101882.10	NKAP	NFKB activating protein [Source:HGNC Symbol;Acc:HGNC:29873]	0.010911	0.0280463	0.697322	-0.0546556	0.0255948	0.0329377	ENSG00000101882	0.00607603
ENSG00000101901.12	ALG13	ALG13 UDP-N-acetylglucosaminyltransferase subunit [Source:HGNC Symbol;Acc:HGNC:30881]	-0.0247771	0.0247798	0.317574	-0.00629025	0.0226138	0.78094	ENSG00000101901	-0.0185627
ENSG00000101911.13	PRPS2	phosphoribosyl pyrophosphate synthetase 2 [Source:HGNC Symbol;Acc:HGNC:9465]	-0.00331584	0.0325034	0.918762	0.061221	0.0296624	0.0392482	ENSG00000101911	0.0018976
ENSG00000101916.12	TLR8	toll like receptor 8 [Source:HGNC Symbol;Acc:HGNC:15632]	0.0341287	0.0384683	0.375162	-0.0619197	0.0351058	0.0780308	ENSG00000101916	0.0143352
ENSG00000101935.11	AMMECR1	AMMECR nuclear protein 1 [Source:HGNC Symbol;Acc:HGNC:467]	-0.00798244	0.0257463	0.756584	-0.0187651	0.0234958	0.424654	ENSG00000101935	-0.00583053
ENSG00000101940.18	WDR13	WD repeat domain 13 [Source:HGNC Symbol;Acc:HGNC:14352]	0.0022526	0.0292953	0.938722	0.0334666	0.0267346	0.210894	ENSG00000101940	0.00853259
ENSG00000101945.17	SUV39H1	SUV39H1 histone lysine methyltransferase [Source:HGNC Symbol;Acc:HGNC:11479]	-0.041615	0.0245498	0.090321	0.0456479	0.0224039	0.0418287	ENSG00000101945	-0.0339413
ENSG00000101966.13	XIAP	X-linked inhibitor of apoptosis [Source:HGNC Symbol;Acc:HGNC:592]	0.0111502	0.0265861	0.675002	-0.00854467	0.0242622	0.724768	ENSG00000101966	0.000243506
ENSG00000101972.19	STAG2	stromal antigen 2 [Source:HGNC Symbol;Acc:HGNC:11355]	0.00935449	0.0288595	0.745892	-0.0893705	0.026337	0.000713918	ENSG00000101972	0.00803737
ENSG00000101974.15	ATP11C	ATPase phospholipid transporting 11C [Source:HGNC Symbol;Acc:HGNC:13554]	0.0516331	0.0265185	0.0517706	-0.0414925	0.0242006	0.0867018	ENSG00000101974	0.0524514
ENSG00000101986.12	ABCD1	ATP binding cassette subfamily D member 1 [Source:HGNC Symbol;Acc:HGNC:61]	-0.0299478	0.023502	0.202826	0.0319347	0.0214477	0.136773	ENSG00000101986	-0.0376466
ENSG00000101997.13	CCDC22	coiled-coil domain containing 22 [Source:HGNC Symbol;Acc:HGNC:28909]	0.00557054	0.0217634	0.798028	0.0371386	0.0198611	0.061749	ENSG00000101997	0.0123954
ENSG00000102007.11	PLP2	proteolipid protein 2 [Source:HGNC Symbol;Acc:HGNC:9087]	-0.0845202	0.0318975	0.00816556	0.0222747	0.0291094	0.444306	ENSG00000102007	-0.0963111
ENSG00000102030.16	NAA10	N-alpha-acetyltransferase 10, NatA catalytic subunit [Source:HGNC Symbol;Acc:HGNC:18704]	-0.0336945	0.0205963	0.102124	0.0114199	0.018796	0.543594	ENSG00000102030	-0.0337918
ENSG00000102032.13	RENBP	renin binding protein [Source:HGNC Symbol;Acc:HGNC:9959]	-0.0506855	0.0310585	0.102967	0.012086	0.0283438	0.669891	ENSG00000102032	-0.060534
ENSG00000102034.17	ELF4	E74 like ETS transcription factor 4 [Source:HGNC Symbol;Acc:HGNC:3319]	0.010323	0.0215804	0.63249	0.0167819	0.0196941	0.394321	ENSG00000102034	0.00451123
ENSG00000102054.18	RBBP7	RB binding protein 7, chromatin remodeling factor [Source:HGNC Symbol;Acc:HGNC:9890]	0.0169627	0.0236815	0.47396	0.0146988	0.0216115	0.496553	ENSG00000102054	0.0250254
ENSG00000102081.15	FMR1	fragile X messenger ribonucleoprotein 1 [Source:HGNC Symbol;Acc:HGNC:3775]	0.0103073	0.0206532	0.61783	-0.0260111	0.0188479	0.167839	ENSG00000102081	0.00746417
ENSG00000102096.9	PIM2	Pim-2 proto-oncogene, serine/threonine kinase [Source:HGNC Symbol;Acc:HGNC:8987]	-0.0502703	0.0199037	0.011681	-0.0123997	0.018164	0.494964	ENSG00000102096	-0.0456728
ENSG00000102100.16	SLC35A2	solute carrier family 35 member A2 [Source:HGNC Symbol;Acc:HGNC:11022]	-0.0163626	0.0234429	0.485334	0.0400362	0.0213938	0.0615444	ENSG00000102100	-0.0216591
ENSG00000102103.17	PQBP1	polyglutamine binding protein 1 [Source:HGNC Symbol;Acc:HGNC:9330]	-0.0180905	0.0204642	0.376878	-0.000747019	0.0186755	0.9681	ENSG00000102103	-0.0183488
ENSG00000102109.9	PCSK1N	proprotein convertase subtilisin/kexin type 1 inhibitor [Source:HGNC Symbol;Acc:HGNC:17301]	0.139145	0.0691582	0.0444546	0.162018	0.0631132	0.0103805	ENSG00000102109	0.161627
ENSG00000102119.12	EMD	emerin [Source:HGNC Symbol;Acc:HGNC:3331]	0.00147694	0.0180109	0.934659	0.0178256	0.0164366	0.278366	ENSG00000102119	0.00331162
ENSG00000102125.16	TAFAZZIN	tafazzin, phospholipid-lysophospholipid transacylase [Source:HGNC Symbol;Acc:HGNC:11577]	-0.0305271	0.0191343	0.110894	0.00946589	0.0174618	0.58786	ENSG00000102125	-0.0294439
ENSG00000102144.15	PGK1	phosphoglycerate kinase 1 [Source:HGNC Symbol;Acc:HGNC:8896]	-0.0214609	0.0198894	0.280808	-0.00706949	0.0181509	0.69699	ENSG00000102144	-0.029327
ENSG00000102145.15	GATA1	GATA binding protein 1 [Source:HGNC Symbol;Acc:HGNC:4170]	0.187171	0.0669672	0.00527666	0.122304	0.0611138	0.0455992	ENSG00000102145	0.199764
ENSG00000102158.21	MAGT1	magnesium transporter 1 [Source:HGNC Symbol;Acc:HGNC:28880]	0.0539389	0.0237475	0.0233099	0.00127977	0.0216718	0.952921	ENSG00000102158	0.050879
ENSG00000102172.16	SMS	spermine synthase [Source:HGNC Symbol;Acc:HGNC:11123]	0.00895183	0.0211719	0.672508	-0.00197609	0.0193213	0.918556	ENSG00000102172	-0.000327968
ENSG00000102178.13	UBL4A	ubiquitin like 4A [Source:HGNC Symbol;Acc:HGNC:12505]	0.0211205	0.0217702	0.332172	0.0385272	0.0198673	0.0527178	ENSG00000102178	0.02197
ENSG00000102181.21	CD99L2	CD99 molecule like 2 [Source:HGNC Symbol;Acc:HGNC:18237]	-0.0172606	0.0188209	0.359281	0.016288	0.0171758	0.343168	ENSG00000102181	-0.0183368
ENSG00000102189.17	EEA1	early endosome antigen 1 [Source:HGNC Symbol;Acc:HGNC:3185]	0.152253	0.0479623	0.00154108	-0.0178366	0.04377	0.68371	ENSG00000102189	0.149604
ENSG00000102218.6	RP2	RP2 activator of ARL3 GTPase [Source:HGNC Symbol;Acc:HGNC:10274]	0.0134607	0.0321861	0.675868	-0.0668039	0.0293728	0.0231284	ENSG00000102218	-0.00366818
ENSG00000102225.16	CDK16	cyclin dependent kinase 16 [Source:HGNC Symbol;Acc:HGNC:8749]	-0.0472433	0.019957	0.0180849	-0.00793218	0.0182126	0.663257	ENSG00000102225	-0.0424652
ENSG00000102226.10	USP11	ubiquitin specific peptidase 11 [Source:HGNC Symbol;Acc:HGNC:12609]	-0.0855838	0.0307291	0.00543874	0.0474929	0.0280432	0.0906184	ENSG00000102226	-0.070615
ENSG00000102241.12	HTATSF1	HIV-1 Tat specific factor 1 [Source:HGNC Symbol;Acc:HGNC:5276]	0.0406905	0.0285085	0.153761	-0.00236139	0.0260166	0.927696	ENSG00000102241	0.0459095
ENSG00000102245.8	CD40LG	CD40 ligand [Source:HGNC Symbol;Acc:HGNC:11935]	-0.053179	0.0386794	0.16944	0.00222422	0.0352985	0.949768	ENSG00000102245	-0.0198932
ENSG00000102265.12	TIMP1	TIMP metallopeptidase inhibitor 1 [Source:HGNC Symbol;Acc:HGNC:11820]	-0.0673338	0.033887	0.0471581	0.0347202	0.0309251	0.26179	ENSG00000102265	-0.0752029
ENSG00000102312.24	PORCN	porcupine O-acyltransferase [Source:HGNC Symbol;Acc:HGNC:17652]	-0.020631	0.0303091	0.496206	-0.000649265	0.0276599	0.981277	ENSG00000102312	-0.0181858
ENSG00000102316.17	MAGED2	MAGE family member D2 [Source:HGNC Symbol;Acc:HGNC:16353]	-0.0117978	0.0229019	0.60655	0.0157549	0.0209001	0.451113	ENSG00000102316	-0.00846312
ENSG00000102317.18	RBM3	RNA binding motif protein 3 [Source:HGNC Symbol;Acc:HGNC:9900]	0.0191657	0.0179749	0.286535	-0.00261674	0.0164037	0.873286	ENSG00000102317	0.0153336
ENSG00000102349.18	KLF8	KLF transcription factor 8 [Source:HGNC Symbol;Acc:HGNC:6351]	-0.0943365	0.0506731	0.0629042	0.0222199	0.0462438	0.630968	ENSG00000102349	-0.0774442
ENSG00000102393.14	GLA	galactosidase alpha [Source:HGNC Symbol;Acc:HGNC:4296]	-0.0232156	0.0292048	0.426821	-0.0211397	0.0266521	0.42784	ENSG00000102393	-0.0360213
ENSG00000102401.20	ARMCX3	armadillo repeat containing X-linked 3 [Source:HGNC Symbol;Acc:HGNC:24065]	0.00622216	0.0254325	0.806768	0.0351702	0.0232095	0.129961	ENSG00000102401	0.00399487
ENSG00000102445.20	RUBCNL	rubicon like autophagy enhancer [Source:HGNC Symbol;Acc:HGNC:20420]	-0.155876	0.0465939	0.000848063	-0.0850422	0.0425212	0.0457353	ENSG00000102445	-0.156456
ENSG00000102524.12	TNFSF13B	TNF superfamily member 13b [Source:HGNC Symbol;Acc:HGNC:11929]	-0.0655547	0.0517066	0.205118	-0.0945109	0.047187	0.0454219	ENSG00000102524	-0.0846949
ENSG00000102531.16	FNDC3A	fibronectin type III domain containing 3A [Source:HGNC Symbol;Acc:HGNC:20296]	0.00990638	0.0157043	0.528291	-0.0154613	0.0143316	0.280891	ENSG00000102531	0.00817108
ENSG00000102554.14	KLF5	KLF transcription factor 5 [Source:HGNC Symbol;Acc:HGNC:6349]	-0.0831513	0.0508596	0.102339	-0.0125069	0.046414	0.78762	ENSG00000102554	-0.0869551
ENSG00000102572.15	STK24	serine/threonine kinase 24 [Source:HGNC Symbol;Acc:HGNC:11403]	0.0245712	0.0229887	0.285366	0.035237	0.0209793	0.0933049	ENSG00000102572	0.0212663
ENSG00000102575.13	ACP5	acid phosphatase 5, tartrate resistant [Source:HGNC Symbol;Acc:HGNC:124]	-0.0289898	0.041288	0.482736	-0.00640991	0.0376791	0.864947	ENSG00000102575	-0.0214147
ENSG00000102580.15	DNAJC3	DnaJ heat shock protein family (Hsp40) member C3 [Source:HGNC Symbol;Acc:HGNC:9439]	0.00404554	0.0300527	0.89294	-0.0458427	0.0274259	0.0948921	ENSG00000102580	-0.00671691
ENSG00000102606.19	ARHGEF7	Rho guanine nucleotide exchange factor 7 [Source:HGNC Symbol;Acc:HGNC:15607]	-0.00372274	0.0176548	0.833031	0.0363504	0.0161116	0.0242475	ENSG00000102606	0.000849764
ENSG00000102699.6	PARP4	poly(ADP-ribose) polymerase family member 4 [Source:HGNC Symbol;Acc:HGNC:271]	-0.00499797	0.0173778	0.773699	0.0190568	0.0158588	0.229746	ENSG00000102699	-0.0113953
ENSG00000102710.20	SUPT20H	SPT20 homolog, SAGA complex component [Source:HGNC Symbol;Acc:HGNC:20596]	-0.0206499	0.0208654	0.322542	-0.0533271	0.0190416	0.00518666	ENSG00000102710	-0.0228453
ENSG00000102753.10	KPNA3	karyopherin subunit alpha 3 [Source:HGNC Symbol;Acc:HGNC:6396]	0.06071	0.0217188	0.0052717	-0.010892	0.0198204	0.582747	ENSG00000102753	0.0604507
ENSG00000102760.13	RGCC	regulator of cell cycle [Source:HGNC Symbol;Acc:HGNC:20369]	0.0472116	0.0460083	0.305034	-0.0358341	0.0419868	0.393581	ENSG00000102760	0.0696498
ENSG00000102763.18	VWA8	von Willebrand factor A domain containing 8 [Source:HGNC Symbol;Acc:HGNC:29071]	0.0298	0.0296339	0.314816	-0.044528	0.0270436	0.0999283	ENSG00000102763	0.039167
ENSG00000102780.17	DGKH	diacylglycerol kinase eta [Source:HGNC Symbol;Acc:HGNC:2854]	-0.00985918	0.0370239	0.790062	-0.00807428	0.0337877	0.811171	ENSG00000102780	-0.0110148
ENSG00000102781.14	KATNAL1	katanin catalytic subunit A1 like 1 [Source:HGNC Symbol;Acc:HGNC:28361]	0.141871	0.0580671	0.014706	-0.0286514	0.0529916	0.588834	ENSG00000102781	0.124669
ENSG00000102786.15	INTS6	integrator complex subunit 6 [Source:HGNC Symbol;Acc:HGNC:14879]	-0.0112	0.0230008	0.626392	-0.0173832	0.0209903	0.407755	ENSG00000102786	-0.0230745
ENSG00000102796.12	DHRS12	dehydrogenase/reductase 12 [Source:HGNC Symbol;Acc:HGNC:25832]	-0.077532	0.0357161	0.0301509	-0.028519	0.0325942	0.381772	ENSG00000102796	-0.0910947
ENSG00000102804.15	TSC22D1	TSC22 domain family member 1 [Source:HGNC Symbol;Acc:HGNC:16826]	0.0720326	0.0334939	0.0317139	0.0270294	0.0305663	0.376726	ENSG00000102804	0.0715718
ENSG00000102805.16	CLN5	CLN5 intracellular trafficking protein [Source:HGNC Symbol;Acc:HGNC:2076]	-0.00624982	0.0198246	0.752625	-0.0363242	0.0180918	0.0449007	ENSG00000102805	-0.00924506
ENSG00000102837.7	OLFM4	olfactomedin 4 [Source:HGNC Symbol;Acc:HGNC:17190]	0.292578	0.146225	0.0456408	-0.15577	0.133444	0.243329	ENSG00000102837	0.2803
ENSG00000102858.13	MGRN1	mahogunin ring finger 1 [Source:HGNC Symbol;Acc:HGNC:20254]	-0.0503479	0.024873	0.0431806	0.0188485	0.0226989	0.406503	ENSG00000102858	-0.0549004
ENSG00000102870.6	ZNF629	zinc finger protein 629 [Source:HGNC Symbol;Acc:HGNC:29008]	-0.045701	0.0215447	0.0341165	0.0134589	0.0196615	0.493779	ENSG00000102870	-0.0387273
ENSG00000102871.16	TRADD	TNFRSF1A associated via death domain [Source:HGNC Symbol;Acc:HGNC:12030]	-0.0248795	0.0166596	0.135604	0.0121527	0.0152034	0.424257	ENSG00000102871	-0.0272967
ENSG00000102879.16	CORO1A	coronin 1A [Source:HGNC Symbol;Acc:HGNC:2252]	-0.0410909	0.0203795	0.0440013	0.0158339	0.0185981	0.394741	ENSG00000102879	-0.0453543
ENSG00000102882.12	MAPK3	mitogen-activated protein kinase 3 [Source:HGNC Symbol;Acc:HGNC:6877]	-0.0492858	0.0276975	0.0754321	0.0218791	0.0252765	0.386895	ENSG00000102882	-0.0559006
ENSG00000102893.16	PHKB	phosphorylase kinase regulatory subunit beta [Source:HGNC Symbol;Acc:HGNC:8927]	0.0178219	0.0179929	0.322141	-0.00472755	0.0164202	0.773467	ENSG00000102893	0.0164679
ENSG00000102897.10	LYRM1	LYR motif containing 1 [Source:HGNC Symbol;Acc:HGNC:25074]	0.0309068	0.0267645	0.248425	-0.0453253	0.0244251	0.0637531	ENSG00000102897	0.0245275
ENSG00000102898.12	NUTF2	nuclear transport factor 2 [Source:HGNC Symbol;Acc:HGNC:13722]	-0.00778638	0.0202565	0.700761	0.0134515	0.0184859	0.46697	ENSG00000102898	-0.000547885
ENSG00000102900.13	NUP93	nucleoporin 93 [Source:HGNC Symbol;Acc:HGNC:28958]	0.0122892	0.0261559	0.638554	0.0428869	0.0238696	0.0726429	ENSG00000102900	0.0199771
ENSG00000102901.13	CENPT	centromere protein T [Source:HGNC Symbol;Acc:HGNC:25787]	0.00793977	0.0229829	0.729809	0.0473325	0.020974	0.0242124	ENSG00000102901	0.0142387
ENSG00000102908.22	NFAT5	nuclear factor of activated T cells 5 [Source:HGNC Symbol;Acc:HGNC:7774]	-0.0212195	0.0200274	0.289583	-0.00660994	0.0182768	0.717675	ENSG00000102908	-0.0231261
ENSG00000102910.14	LONP2	lon peptidase 2, peroxisomal [Source:HGNC Symbol;Acc:HGNC:20598]	0.0217528	0.0205464	0.289951	-0.00358046	0.0187504	0.848596	ENSG00000102910	0.0272011
ENSG00000102921.8	N4BP1	NEDD4 binding protein 1 [Source:HGNC Symbol;Acc:HGNC:29850]	-0.0242332	0.0261482	0.354244	-0.031631	0.0238626	0.185253	ENSG00000102921	-0.0310177
ENSG00000102931.8	ARL2BP	ADP ribosylation factor like GTPase 2 binding protein [Source:HGNC Symbol;Acc:HGNC:17146]	0.0586093	0.0209915	0.0053242	-0.00973675	0.0191567	0.611362	ENSG00000102931	0.0636791
ENSG00000102934.10	PLLP	plasmolipin [Source:HGNC Symbol;Acc:HGNC:18553]	0.041917	0.0753686	0.578209	0.0351967	0.0687808	0.608943	ENSG00000102934	0.0659936
ENSG00000102967.12	DHODH	dihydroorotate dehydrogenase (quinone) [Source:HGNC Symbol;Acc:HGNC:2867]	-0.0380467	0.0251346	0.130371	-0.0430489	0.0229376	0.0608002	ENSG00000102967	-0.0300419
ENSG00000102974.16	CTCF	CCCTC-binding factor [Source:HGNC Symbol;Acc:HGNC:13723]	-0.020255	0.0163046	0.214384	0.0216825	0.0148795	0.145332	ENSG00000102974	-0.0176878
ENSG00000102977.17	ACD	ACD shelterin complex subunit and telomerase recruitment factor [Source:HGNC Symbol;Acc:HGNC:25070]	-0.0378862	0.0211881	0.0740251	0.0258135	0.0193361	0.182145	ENSG00000102977	-0.0284599
ENSG00000102978.13	POLR2C	RNA polymerase II subunit C [Source:HGNC Symbol;Acc:HGNC:9189]	-0.0583953	0.0159518	0.000262884	-0.050699	0.0145575	0.000515036	ENSG00000102978	-0.0555064
ENSG00000103005.12	USB1	U6 snRNA biogenesis phosphodiesterase 1 [Source:HGNC Symbol;Acc:HGNC:25792]	-0.0512004	0.0306298	0.0948775	-0.0128319	0.0279525	0.646277	ENSG00000103005	-0.0612968
ENSG00000103018.17	CYB5B	cytochrome b5 type B [Source:HGNC Symbol;Acc:HGNC:24374]	-0.00285946	0.0321671	0.929181	-0.000595685	0.0293554	0.983814	ENSG00000103018	0.00644988
ENSG00000103024.8	NME3	NME/NM23 nucleoside diphosphate kinase 3 [Source:HGNC Symbol;Acc:HGNC:7851]	-0.0147133	0.0289193	0.61101	-0.0102855	0.0263916	0.696811	ENSG00000103024	-0.0222706
ENSG00000103035.11	PSMD7	proteasome 26S subunit, non-ATPase 7 [Source:HGNC Symbol;Acc:HGNC:9565]	0.0301312	0.0155734	0.0532615	0.01988	0.0142122	0.162141	ENSG00000103035	0.0320228
ENSG00000103037.12	SETD6	SET domain containing 6, protein lysine methyltransferase [Source:HGNC Symbol;Acc:HGNC:26116]	-0.0131965	0.0228374	0.563482	0.00991062	0.0208412	0.6345	ENSG00000103037	-0.00940631
ENSG00000103042.9	SLC38A7	solute carrier family 38 member 7 [Source:HGNC Symbol;Acc:HGNC:25582]	-0.0503849	0.025705	0.0502226	-0.00703918	0.0234582	0.764175	ENSG00000103042	-0.0490338
ENSG00000103043.15	VAC14	VAC14 component of PIKFYVE complex [Source:HGNC Symbol;Acc:HGNC:25507]	-0.0306374	0.0172677	0.0762853	0.00752407	0.0157584	0.633122	ENSG00000103043	-0.0252696
ENSG00000103044.11	HAS3	hyaluronan synthase 3 [Source:HGNC Symbol;Acc:HGNC:4820]	0.0222552	0.0329486	0.499524	-0.0293547	0.0300687	0.329142	ENSG00000103044	0.0260354
ENSG00000103047.8	TANGO6	transport and golgi organization 6 homolog [Source:HGNC Symbol;Acc:HGNC:25749]	-0.00290989	0.0235029	0.901487	-0.00825895	0.0214486	0.700265	ENSG00000103047	0.00323017
ENSG00000103051.20	COG4	component of oligomeric golgi complex 4 [Source:HGNC Symbol;Acc:HGNC:18620]	0.00113569	0.0196803	0.953992	0.00776919	0.0179601	0.665401	ENSG00000103051	0.00468444
ENSG00000103056.12	SMPD3	sphingomyelin phosphodiesterase 3 [Source:HGNC Symbol;Acc:HGNC:14240]	0.0149625	0.0576411	0.795234	0.110758	0.0526028	0.0354596	ENSG00000103056	0.0180496
ENSG00000103061.13	SLC7A6OS	solute carrier family 7 member 6 opposite strand [Source:HGNC Symbol;Acc:HGNC:25807]	0.00167968	0.0195016	0.931378	0.00955483	0.017797	0.591455	ENSG00000103061	0.00520758
ENSG00000103064.15	SLC7A6	solute carrier family 7 member 6 [Source:HGNC Symbol;Acc:HGNC:11064]	-0.0680133	0.0313774	0.0303945	0.0442233	0.0286348	0.122769	ENSG00000103064	-0.0405951
ENSG00000103066.13	PLA2G15	phospholipase A2 group XV [Source:HGNC Symbol;Acc:HGNC:17163]	0.00520943	0.0274183	0.849344	0.0468003	0.0250217	0.0616837	ENSG00000103066	-0.00053626
ENSG00000103067.14	ESRP2	epithelial splicing regulatory protein 2 [Source:HGNC Symbol;Acc:HGNC:26152]	-0.0617365	0.0327596	0.059745	0.0106373	0.0298962	0.722051	ENSG00000103067	-0.0588927
ENSG00000103091.15	WDR59	WD repeat domain 59 [Source:HGNC Symbol;Acc:HGNC:25706]	-0.0112591	0.0241093	0.640586	0.0055686	0.0220019	0.800239	ENSG00000103091	0.000229316
ENSG00000103111.15	MON1B	MON1 homolog B, secretory trafficking associated [Source:HGNC Symbol;Acc:HGNC:25020]	-0.056283	0.0181039	0.00192399	-0.00874898	0.0165215	0.596525	ENSG00000103111	-0.0626908
ENSG00000103121.9	CMC2	C-X9-C motif containing 2 [Source:HGNC Symbol;Acc:HGNC:24447]	0.0761225	0.0427109	0.0749678	-0.00605708	0.0389776	0.876534	ENSG00000103121	0.0714474
ENSG00000103126.15	AXIN1	axin 1 [Source:HGNC Symbol;Acc:HGNC:903]	-0.0105564	0.0147218	0.473481	0.0179586	0.013435	0.181583	ENSG00000103126	-0.0148687
ENSG00000103145.11	HCFC1R1	host cell factor C1 regulator 1 [Source:HGNC Symbol;Acc:HGNC:21198]	0.0130554	0.0267326	0.62538	0.0308311	0.0243959	0.206564	ENSG00000103145	-0.000110791
ENSG00000103148.17	NPRL3	NPR3 like, GATOR1 complex subunit [Source:HGNC Symbol;Acc:HGNC:14124]	0.232354	0.0720032	0.00128618	0.173	0.0657096	0.00858171	ENSG00000103148	0.253714
ENSG00000103150.7	MLYCD	malonyl-CoA decarboxylase [Source:HGNC Symbol;Acc:HGNC:7150]	-0.0272567	0.0168839	0.106724	0.0284263	0.0154082	0.0653107	ENSG00000103150	-0.0252628
ENSG00000103152.12	MPG	N-methylpurine DNA glycosylase [Source:HGNC Symbol;Acc:HGNC:7211]	-0.00778618	0.0224083	0.728303	-0.0316688	0.0204497	0.121747	ENSG00000103152	-0.0183563
ENSG00000103160.12	HSDL1	hydroxysteroid dehydrogenase like 1 [Source:HGNC Symbol;Acc:HGNC:16475]	0.0481825	0.0311763	0.122503	0.0148899	0.0284512	0.600832	ENSG00000103160	0.0449494
ENSG00000103168.17	TAF1C	TATA-box binding protein associated factor, RNA polymerase I subunit C [Source:HGNC Symbol;Acc:HGNC:11534]	-0.0378604	0.0259863	0.145407	0.0229726	0.0237149	0.332899	ENSG00000103168	-0.0291297
ENSG00000103174.13	NAGPA	N-acetylglucosamine-1-phosphodiester alpha-N-acetylglucosaminidase [Source:HGNC Symbol;Acc:HGNC:17378]	-0.0490106	0.0247406	0.0478314	0.00964856	0.0225781	0.669211	ENSG00000103174	-0.0502237
ENSG00000103187.8	COTL1	coactosin like F-actin binding protein 1 [Source:HGNC Symbol;Acc:HGNC:18304]	-0.00832061	0.0228269	0.715545	0.0103101	0.0208317	0.620749	ENSG00000103187	-0.0146606
ENSG00000103194.16	USP10	ubiquitin specific peptidase 10 [Source:HGNC Symbol;Acc:HGNC:12608]	-0.0878758	0.0342478	0.010417	0.0237766	0.0312543	0.446964	ENSG00000103194	-0.0937603
ENSG00000103196.12	CRISPLD2	cysteine rich secretory protein LCCL domain containing 2 [Source:HGNC Symbol;Acc:HGNC:25248]	-0.085568	0.0510625	0.0940585	-0.0315879	0.0465992	0.497994	ENSG00000103196	-0.106989
ENSG00000103197.18	TSC2	TSC complex subunit 2 [Source:HGNC Symbol;Acc:HGNC:12363]	-0.0167091	0.0223533	0.454914	0.0744501	0.0203995	0.000274401	ENSG00000103197	-0.0145386
[truncated: 9,368 more rows]

## Sheet: Supplement Table 3
			NECS					LGP							LC/MS
SomaID	Uniprot	geneID	e2e2	e2e3	e2e4	e3e4	p	e2e2	e2e3	e2e4	e3e4	e4e4	p	npeptides	e2e2	e2e3	e3e4	p
[truncated: 16 more rows]
